# Supplementary material for: Exploring Male-Specific Synaptic Plasticity in Major Depressive Disorder: A Single-Nucleus Transcriptomic Analysis Using Bioinformatics Methods
Source: Int J Mol Sci. 2025 Mar 28;26(7):3135. doi: 10.3390/ijms26073135 (PMC11989135; doi:10.3390/ijms26073135)
Supplement: Supplementary file 1 [file ijms-26-03135-s001.zip › Supplementary Tables.xlsx]

## Sheet: Table S1
Supplementary Table S1. Synaptic plasticity-related genes.
Gene
LILRB2
PLK2
ADCY8
ADORA1
AGER
DRD1
DRD5
PTK2B
SHANK2
SORCS3
IQSEC2
ARC
FMR1
SLC24A2
STAU2
GRIA1
GRID2
GRM2
KCNB1
ARF1
GRID2IP
MAPT
ABHD6
SORCS2
SRF
STXBP1
PRRT1
SHANK3
CBLN1
SLC24A1
PICK1
CD38
MIR541
MIR320B1
MIR320C1
MIR320D2
MIR320C2
MIR320B2
MIR320D1
MIR320E
LILRB2
SCGN
RGS14
ADCY1
PLK2
CYP46A1
FAM107A
CHRNA7
ADCY8
ADORA1
ADORA2A
CRHR2
CX3CR1
IGSF11
AGER
DRD1
DRD2
EPHA4
EPHB2
PTK2B
SHANK2
ARC
NCSTN
ABL1
SLC24A2
LRRTM2
GFAP
GIP
NPTN
NSG1
GRIN2A
GRIN2B
GRIN2C
GRIN2D
GSK3B
HMGCR
LRRTM1
APOE
APP
INS
ITPR3
MIR30B
MIR320A
MIR95
MECP2
MME
MPP2
EIF2AK4
MIR324
MIR337
MIR342
NF1
NFATC4
NTRK2
ZDHHC2
PAIP2
PDE9A
SERPINE2
YTHDF1
PRKAR1B
PRKCG
PRKCZ
MAPK1
PRNP
LGMN
RELN
MIR433
TSHZ3
PTN
RASGRF2
SLC1A1
SLC8A2
SLC8A3
SLC18A3
SNAP25
SNCA
MIR545
BRAF
STAU1
STX3
STX4
VAMP2
MIR421
NR2E1
TNR
SHISA7
TYROBP
CALB1
CALB2
PRRT1
FXR1
SHANK3
SQSTM1
SYT12
SLC24A1
LARGE1
NOG
AKAP5
EPHB2
NPTN
GRM5
KIT
SHANK3
NEURL1
DLG4
DRD2
EPHB2
NPTN
GRIK2
GRM5
HRAS
APP
KCNJ10
KIT
KRAS
RAB8A
NF1
RAB5A
SNCA
SYP
CAMK2B
NETO1
SHANK3
SYNGAP1
SYNGR1
NEURL1
CLN3
RAB3GAP1
GRIK2
SHISA6
KMT2A
SHISA8
SLC4A10
RAB3A
SLC8A2
SYP
SYT4
SHISA7
SHISA9
PPFIA3
SYNGR1
SYAP1

## Sheet: Table S2
Supplementary Table S2. Cell-specific biomarkers of each cell cluster.
Cell cluster	Biomarker
Astrocytes	NDRG2	GLUL
Cortical	BCL11B
Endothelial	ERG
Macrophage.microglia	APOE
Neurons	RBFOX3
Oligodendrocytes	MOG	PLP1	MOBP	MAG	MBP
OPCs_1	PTGDS
OPCs_2	PCDH15
Excitatory.neurons_1	SATB2	SLC17A7
Excitatory.neurons_2	SATB2	SLC17A7
Excitatory.neurons_3	SLC17A7
Excitatory.neurons_4	SATB2	SLC17A7
Excitatory.neurons_5	SATB2	SLC17A7
Excitatory.neurons_6	SLC17A7
Inhibitory.neurons_1	GAD1	GAD2
Inhibitory.neurons_2	GAD1	GAD2
Inhibitory.neurons_3	GAD1
Inhibitory.neurons_4	GAD1	GAD2
Inhibitory.neurons_5	GAD1	GAD2
Inhibitory.neurons_6	GAD1	GAD2
Inhibitory.neurons_7	GAD1	GAD2

## Sheet: Table S3
Supplementary Table S3. Differentially expressed genes between Excitatory.neurons_1 cells and other cell clusters in MDD.
Gene	p_val	avg_log2FC	pct.1	pct.2	p_val_adj	cluster
AC011288.2	0	1.46119	0.748	0.191	0	Excitatory.neurons_1
KCNIP4	0	1.44485	0.998	0.684	0	Excitatory.neurons_1
IQCJ-SCHIP1	0	1.43892	0.975	0.417	0	Excitatory.neurons_1
AJ006998.2	0	1.30775	0.555	0.128	0	Excitatory.neurons_1
RP11-30J20.1	0	1.29999	0.546	0.105	0	Excitatory.neurons_1
CBLN2	0	1.2588	0.689	0.135	0	Excitatory.neurons_1
HS6ST3	0	1.23694	0.92	0.447	0	Excitatory.neurons_1
LDB2	0	1.21126	0.962	0.409	0	Excitatory.neurons_1
LINGO2	0	1.20001	0.941	0.401	0	Excitatory.neurons_1
PTPRK	0	1.19694	0.899	0.329	0	Excitatory.neurons_1
RALYL	0	1.18037	0.991	0.48	0	Excitatory.neurons_1
DGKB	0	1.17472	0.874	0.418	0	Excitatory.neurons_1
FAM19A1	0	1.16584	0.856	0.289	0	Excitatory.neurons_1
MLIP	0	1.14664	0.685	0.152	0	Excitatory.neurons_1
R3HDM1	0	1.14299	0.974	0.494	0	Excitatory.neurons_1
KHDRBS2	0	1.13972	0.972	0.476	0	Excitatory.neurons_1
CDH18	0	1.13236	0.911	0.373	0	Excitatory.neurons_1
RP11-314P15.2	0	1.12483	0.393	0.045	0	Excitatory.neurons_1
LRRTM4	0	1.11562	0.992	0.627	0	Excitatory.neurons_1
ZNF804B	0	1.10805	0.782	0.235	0	Excitatory.neurons_1
KCNQ5	0	1.09147	0.992	0.539	0	Excitatory.neurons_1
AC114765.1	0	1.0798	0.606	0.121	0	Excitatory.neurons_1
ATRNL1	0	1.06927	0.985	0.559	0	Excitatory.neurons_1
CDH12	0	1.0452	0.879	0.35	0	Excitatory.neurons_1
FLRT2	0	1.03942	0.923	0.411	0	Excitatory.neurons_1
PTPRD	0	1.03383	0.998	0.723	0	Excitatory.neurons_1
HOMER1	0	1.03359	0.809	0.296	0	Excitatory.neurons_1
PDE4D	0	1.02717	0.996	0.625	0	Excitatory.neurons_1
RP11-191L9.4	0	1.01719	0.556	0.113	0	Excitatory.neurons_1
AC067956.1	0	1.01563	0.587	0.113	0	Excitatory.neurons_1
LAMA2	0	1.01177	0.523	0.099	0	Excitatory.neurons_1
CA10	0	1.00556	0.777	0.218	0	Excitatory.neurons_1
ADGRL2	0	1.00517	0.928	0.39	0	Excitatory.neurons_1
COL5A2	0	0.999699	0.504	0.108	0	Excitatory.neurons_1
CTC-552D5.1	0	0.9866	0.414	0.041	0	Excitatory.neurons_1
STXBP5L	0	0.984464	0.97	0.503	0	Excitatory.neurons_1
LRFN5	0	0.982279	0.93	0.411	0	Excitatory.neurons_1
SYN3	0	0.977526	0.713	0.211	0	Excitatory.neurons_1
RP11-380P13.1	0	0.970586	0.323	0.04	0	Excitatory.neurons_1
LY86-AS1	0	0.957611	0.587	0.126	0	Excitatory.neurons_1
P2RY14	0	0.948877	0.624	0.176	0	Excitatory.neurons_1
KCTD16	0	0.945901	0.929	0.42	0	Excitatory.neurons_1
CUX2	0	0.940581	0.554	0.102	0	Excitatory.neurons_1
RGS6	0	0.921879	0.867	0.325	0	Excitatory.neurons_1
LINC01378	0	0.913932	0.474	0.125	0	Excitatory.neurons_1
DCC	0	0.90477	0.67	0.294	0	Excitatory.neurons_1
CTD-2537O9.1	0	0.904702	0.867	0.372	0	Excitatory.neurons_1
POU6F2	0	0.904616	0.64	0.213	0	Excitatory.neurons_1
EFNA5	0	0.898596	0.861	0.373	0	Excitatory.neurons_1
SATB2	0	0.894591	0.798	0.24	0	Excitatory.neurons_1
KCNH1	0	0.894548	0.844	0.327	0	Excitatory.neurons_1
RGS7	0	0.893608	0.984	0.56	0	Excitatory.neurons_1
RP11-673E1.4	0	0.892508	0.509	0.104	0	Excitatory.neurons_1
ERICH1-AS1	0	0.890344	0.763	0.255	0	Excitatory.neurons_1
OLFM3	0	0.890256	0.835	0.299	0	Excitatory.neurons_1
KALRN	0	0.876971	0.97	0.505	0	Excitatory.neurons_1
NELL2	0	0.875766	0.9	0.363	0	Excitatory.neurons_1
LINC01250	0	0.869781	0.643	0.174	0	Excitatory.neurons_1
MIR137HG	0	0.858157	0.724	0.225	0	Excitatory.neurons_1
RFX3	0	0.849087	0.787	0.301	0	Excitatory.neurons_1
CSMD1	0	0.846555	0.999	0.679	0	Excitatory.neurons_1
PVRL3	0	0.84055	0.64	0.173	0	Excitatory.neurons_1
FAM153B	0	0.836802	0.752	0.275	0	Excitatory.neurons_1
FSTL4	0	0.827945	0.678	0.212	0	Excitatory.neurons_1
ADGRB3	0	0.827143	0.999	0.73	0	Excitatory.neurons_1
ST6GALNAC5	0	0.826282	0.828	0.305	0	Excitatory.neurons_1
ANO3	0	0.822491	0.61	0.154	0	Excitatory.neurons_1
PLEKHA5	0	0.81723	0.906	0.437	0	Excitatory.neurons_1
CACNA2D3	0	0.807548	0.877	0.371	0	Excitatory.neurons_1
AC016831.7	0	0.807151	0.8	0.349	0	Excitatory.neurons_1
TENM2	0	0.801243	0.98	0.547	0	Excitatory.neurons_1
GRM7	0	0.800198	0.928	0.431	0	Excitatory.neurons_1
SLC35F3	0	0.797153	0.678	0.248	0	Excitatory.neurons_1
DGKI	0	0.793096	0.896	0.404	0	Excitatory.neurons_1
PDZD2	0	0.791486	0.745	0.305	0	Excitatory.neurons_1
NEGR1	0	0.785122	0.985	0.595	0	Excitatory.neurons_1
TMEM178B	0	0.784079	0.867	0.394	0	Excitatory.neurons_1
UNC5D	0	0.778449	0.868	0.416	0	Excitatory.neurons_1
MSRA	0	0.773748	0.883	0.387	0	Excitatory.neurons_1
EPHA4	0	0.77296	0.802	0.284	0	Excitatory.neurons_1
RP11-594C13.1	0	0.771891	0.322	0.043	0	Excitatory.neurons_1
CNKSR2	0	0.765789	0.854	0.344	0	Excitatory.neurons_1
PCDH9-AS2	0	0.764619	0.787	0.32	0	Excitatory.neurons_1
ZFPM2	0	0.761692	0.786	0.28	0	Excitatory.neurons_1
GPC6	0	0.757522	0.755	0.295	0	Excitatory.neurons_1
AQP4-AS1	0	0.757391	0.598	0.172	0	Excitatory.neurons_1
GRM1	0	0.754898	0.579	0.159	0	Excitatory.neurons_1
CELF2	0	0.752456	0.995	0.65	0	Excitatory.neurons_1
RIT2	0	0.750765	0.516	0.143	0	Excitatory.neurons_1
LINC01090	0	0.744902	0.324	0.083	0	Excitatory.neurons_1
RBFOX1	0	0.74442	0.999	0.732	0	Excitatory.neurons_1
CACNB2	0	0.742459	0.9	0.396	0	Excitatory.neurons_1
CHRM3	0	0.740748	0.921	0.424	0	Excitatory.neurons_1
AGBL4	0	0.738406	0.951	0.479	0	Excitatory.neurons_1
RP11-33A14.1	0	0.735413	0.27	0.037	0	Excitatory.neurons_1
ARHGAP26	0	0.734785	0.874	0.4	0	Excitatory.neurons_1
RP13-578N3.3	0	0.730829	0.429	0.084	0	Excitatory.neurons_1
FAT3	0	0.721291	0.807	0.3	0	Excitatory.neurons_1
CDH9	0	0.719048	0.712	0.244	0	Excitatory.neurons_1
KHDRBS3	0	0.717428	0.878	0.386	0	Excitatory.neurons_1
NECAB1	0	0.713878	0.86	0.328	0	Excitatory.neurons_1
FAM19A2	0	0.708399	0.835	0.403	0	Excitatory.neurons_1
KCTD1	0	0.706648	0.665	0.208	0	Excitatory.neurons_1
KCNH5	0	0.706371	0.555	0.169	0	Excitatory.neurons_1
FAM153C	0	0.701858	0.551	0.174	0	Excitatory.neurons_1
SNTG1	0	0.699224	0.953	0.54	0	Excitatory.neurons_1
RP1-78O14.1	0	0.696389	0.671	0.266	0	Excitatory.neurons_1
KIAA1211L	0	0.694641	0.559	0.144	0	Excitatory.neurons_1
RIMS2	0	0.691969	0.971	0.557	0	Excitatory.neurons_1
SIPA1L1	0	0.68826	0.909	0.452	0	Excitatory.neurons_1
FOCAD	0	0.686915	0.815	0.353	0	Excitatory.neurons_1
CNTN4	0	0.686396	0.893	0.449	0	Excitatory.neurons_1
SNAP25-AS1	0	0.685153	0.761	0.34	0	Excitatory.neurons_1
CTA-276F8.2	0	0.684725	0.393	0.083	0	Excitatory.neurons_1
HECW1	0	0.682271	0.798	0.316	0	Excitatory.neurons_1
TMEM132D	0	0.679157	0.842	0.367	0	Excitatory.neurons_1
CHRM3-AS2	0	0.678005	0.448	0.12	0	Excitatory.neurons_1
OPCML	0	0.675969	0.995	0.649	0	Excitatory.neurons_1
PLCB1	0	0.675907	0.988	0.662	0	Excitatory.neurons_1
GABRB3	0	0.674375	0.866	0.39	0	Excitatory.neurons_1
MED12L	0	0.672383	0.739	0.269	0	Excitatory.neurons_1
SCHLAP1	0	0.671781	0.261	0.025	0	Excitatory.neurons_1
PHACTR1	0	0.671755	0.976	0.546	0	Excitatory.neurons_1
COL24A1	0	0.671098	0.461	0.118	0	Excitatory.neurons_1
SORCS1	0	0.665793	0.785	0.291	0	Excitatory.neurons_1
KCNB2	0	0.665082	0.734	0.273	0	Excitatory.neurons_1
RP11-473C19.1	0	0.661842	0.481	0.136	0	Excitatory.neurons_1
RP11-315E17.1	0	0.661329	0.492	0.151	0	Excitatory.neurons_1
SLC38A11	0	0.660767	0.31	0.037	0	Excitatory.neurons_1
FAM155A	0	0.659971	0.998	0.682	0	Excitatory.neurons_1
KCNH7	0	0.659867	0.831	0.391	0	Excitatory.neurons_1
LINC00507	0	0.656495	0.332	0.042	0	Excitatory.neurons_1
KCNV2	0	0.656311	0.467	0.126	0	Excitatory.neurons_1
RYR2	0	0.654093	0.962	0.502	0	Excitatory.neurons_1
NLK	0	0.65181	0.827	0.343	0	Excitatory.neurons_1
NDST3	0	0.649582	0.609	0.215	0	Excitatory.neurons_1
LRTM1	0	0.648388	0.461	0.116	0	Excitatory.neurons_1
CACNA2D1	0	0.647237	0.888	0.37	0	Excitatory.neurons_1
ANKS1B	0	0.647131	0.993	0.648	0	Excitatory.neurons_1
CAMK1D	0	0.646539	0.858	0.38	0	Excitatory.neurons_1
RP11-116O11.1	0	0.644877	0.562	0.184	0	Excitatory.neurons_1
ARPP21	0	0.643992	0.91	0.384	0	Excitatory.neurons_1
NRG3	0	0.642861	0.998	0.699	0	Excitatory.neurons_1
GRIA4	0	0.641087	0.882	0.451	0	Excitatory.neurons_1
PPFIA2	0	0.640588	0.95	0.521	0	Excitatory.neurons_1
MCTP1	0	0.636726	0.775	0.363	0	Excitatory.neurons_1
MKL2	0	0.636062	0.85	0.365	0	Excitatory.neurons_1
ARHGAP26-AS1	0	0.633375	0.402	0.102	0	Excitatory.neurons_1
DLG2	0	0.632	0.998	0.758	0	Excitatory.neurons_1
RP11-649G15.2	0	0.630177	0.565	0.208	0	Excitatory.neurons_1
TANC2	0	0.630066	0.85	0.396	0	Excitatory.neurons_1
AC007563.5	0	0.629908	0.385	0.074	0	Excitatory.neurons_1
MAN1A1	0	0.629338	0.464	0.131	0	Excitatory.neurons_1
NIN	0	0.627358	0.665	0.233	0	Excitatory.neurons_1
PDE10A	0	0.625589	0.802	0.357	0	Excitatory.neurons_1
TESPA1	0	0.625553	0.55	0.122	0	Excitatory.neurons_1
SORBS2	0	0.622333	0.798	0.32	0	Excitatory.neurons_1
PDE5A	0	0.619123	0.7	0.302	0	Excitatory.neurons_1
CCSER1	0	0.616785	0.981	0.567	0	Excitatory.neurons_1
RP11-499P20.2	0	0.615501	0.498	0.146	0	Excitatory.neurons_1
MIAT	0	0.614463	0.626	0.234	0	Excitatory.neurons_1
TMEM232	0	0.613712	0.721	0.287	0	Excitatory.neurons_1
RAPGEF2	0	0.612017	0.841	0.377	0	Excitatory.neurons_1
GUCY1A2	0	0.60994	0.754	0.28	0	Excitatory.neurons_1
GULP1	0	0.608265	0.477	0.132	0	Excitatory.neurons_1
FAM153A	0	0.607383	0.488	0.152	0	Excitatory.neurons_1
RP11-475O6.1	0	0.607191	0.429	0.131	0	Excitatory.neurons_1
ADAMTS3	0	0.607029	0.3	0.036	0	Excitatory.neurons_1
NTRK3	0	0.605721	0.885	0.411	0	Excitatory.neurons_1
TSHZ2	0	0.603733	0.331	0.151	0	Excitatory.neurons_1
DPY19L2	0	0.598885	0.639	0.242	0	Excitatory.neurons_1
RP11-778J15.1	0	0.5987	0.613	0.233	0	Excitatory.neurons_1
RP11-75C9.2	0	0.598537	0.369	0.084	0	Excitatory.neurons_1
PCSK2	0	0.5968	0.644	0.225	0	Excitatory.neurons_1
NELL1	0	0.590259	0.658	0.258	0	Excitatory.neurons_1
RP11-421P23.1	0	0.588202	0.203	0.044	0	Excitatory.neurons_1
XX-CR54.1	0	0.584968	0.296	0.044	0	Excitatory.neurons_1
CSMD3	0	0.582724	0.952	0.497	0	Excitatory.neurons_1
UBE2E2	0	0.58021	0.904	0.456	0	Excitatory.neurons_1
SCAI	0	0.57883	0.662	0.249	0	Excitatory.neurons_1
CHSY3	0	0.577035	0.831	0.357	0	Excitatory.neurons_1
RAPGEF5	0	0.576067	0.818	0.343	0	Excitatory.neurons_1
PPM1L	0	0.574874	0.729	0.294	0	Excitatory.neurons_1
ZBBX	0	0.570266	0.356	0.081	0	Excitatory.neurons_1
LRRC7	0	0.565833	0.972	0.559	0	Excitatory.neurons_1
CELF2-AS2	0	0.564177	0.383	0.102	0	Excitatory.neurons_1
RASAL2	0	0.563603	0.905	0.458	0	Excitatory.neurons_1
RP11-160H12.2	0	0.56334	0.446	0.137	0	Excitatory.neurons_1
DLGAP1-AS4	0	0.562815	0.425	0.115	0	Excitatory.neurons_1
FMN1	0	0.562168	0.727	0.32	0	Excitatory.neurons_1
RP11-586K2.1	0	0.560699	0.548	0.2	0	Excitatory.neurons_1
THRB	0	0.55792	0.914	0.483	0	Excitatory.neurons_1
GRIA2	0	0.557341	0.977	0.619	0	Excitatory.neurons_1
JMJD1C	0	0.555109	0.94	0.518	0	Excitatory.neurons_1
FBXW7	0	0.552011	0.917	0.456	0	Excitatory.neurons_1
LINC00632	0	0.550533	0.778	0.354	0	Excitatory.neurons_1
PPFIBP1	0	0.549964	0.598	0.179	0	Excitatory.neurons_1
TRHDE	0	0.549774	0.53	0.185	0	Excitatory.neurons_1
SLC4A10	0	0.548977	0.905	0.466	0	Excitatory.neurons_1
CPNE4	0	0.545864	0.59	0.226	0	Excitatory.neurons_1
ARL15	0	0.545043	0.764	0.342	0	Excitatory.neurons_1
NTNG1	0	0.543933	0.452	0.139	0	Excitatory.neurons_1
EML6	0	0.543909	0.703	0.297	0	Excitatory.neurons_1
CADPS2	0	0.543518	0.755	0.286	0	Excitatory.neurons_1
DLGAP2	0	0.543093	0.589	0.201	0	Excitatory.neurons_1
ERC2	0	0.542791	0.927	0.487	0	Excitatory.neurons_1
RORB	0	0.542229	0.511	0.199	0	Excitatory.neurons_1
DMD	0	0.540745	0.955	0.531	0	Excitatory.neurons_1
EPB41L2	0	0.538542	0.766	0.282	0	Excitatory.neurons_1
FRMD6	0	0.537809	0.37	0.068	0	Excitatory.neurons_1
IGSF10	0	0.53663	0.528	0.167	0	Excitatory.neurons_1
ARHGEF3	0	0.535406	0.598	0.208	0	Excitatory.neurons_1
LINC-PINT	0	0.532372	0.841	0.405	0	Excitatory.neurons_1
GRM5	0	0.528007	0.966	0.544	0	Excitatory.neurons_1
NRG1	0	0.527922	0.794	0.361	0	Excitatory.neurons_1
NKAIN2	0	0.527526	0.981	0.551	0	Excitatory.neurons_1
NWD2	0	0.527388	0.415	0.113	0	Excitatory.neurons_1
UNC79	0	0.525789	0.894	0.45	0	Excitatory.neurons_1
PRICKLE1	0	0.525727	0.651	0.251	0	Excitatory.neurons_1
CAMK4	0	0.525141	0.658	0.252	0	Excitatory.neurons_1
SLC2A13	0	0.524761	0.849	0.411	0	Excitatory.neurons_1
DCLK1	0	0.523734	0.95	0.542	0	Excitatory.neurons_1
KCNMA1	0	0.523596	0.94	0.517	0	Excitatory.neurons_1
ADAM23	0	0.523306	0.803	0.367	0	Excitatory.neurons_1
CNTN3	0	0.522435	0.661	0.244	0	Excitatory.neurons_1
TMEM108	0	0.522237	0.781	0.364	0	Excitatory.neurons_1
OXR1	0	0.519047	0.959	0.598	0	Excitatory.neurons_1
MAPK10	0	0.517556	0.932	0.518	0	Excitatory.neurons_1
HDAC9	0	0.515851	0.819	0.402	0	Excitatory.neurons_1
RP11-390N6.1	0	0.512412	0.435	0.147	0	Excitatory.neurons_1
PPP3CA	0	0.512309	0.974	0.603	0	Excitatory.neurons_1
DGCR5	0	0.510031	0.628	0.228	0	Excitatory.neurons_1
DPYD	0	0.509223	0.72	0.242	0	Excitatory.neurons_1
BMPER	0	0.508665	0.64	0.242	0	Excitatory.neurons_1
RP11-318K12.2	0	0.508307	0.382	0.123	0	Excitatory.neurons_1
NRXN1	0	0.508146	0.998	0.727	0	Excitatory.neurons_1
RFTN1	0	0.504943	0.398	0.094	0	Excitatory.neurons_1
SGCD	0	0.504412	0.688	0.261	0	Excitatory.neurons_1
RP11-673E1.1	0	0.503054	0.258	0.04	0	Excitatory.neurons_1
RP11-53O19.1	0	0.501776	0.381	0.097	0	Excitatory.neurons_1
ZNF385B	0	0.50139	0.819	0.37	0	Excitatory.neurons_1
MNAT1	0	0.500727	0.76	0.329	0	Excitatory.neurons_1
RAPH1	0	0.500254	0.673	0.276	0	Excitatory.neurons_1
AC091878.1	0	0.498744	0.426	0.122	0	Excitatory.neurons_1
FAM13A	0	0.497238	0.544	0.178	0	Excitatory.neurons_1
WDR17	0	0.496999	0.636	0.249	0	Excitatory.neurons_1
AC037445.1	0	0.495687	0.401	0.121	0	Excitatory.neurons_1
CDH10	0	0.494921	0.755	0.307	0	Excitatory.neurons_1
ASIC2	0	0.494815	0.902	0.441	0	Excitatory.neurons_1
MEG3	0	0.493727	0.999	0.779	0	Excitatory.neurons_1
FOXP1	0	0.493218	0.844	0.38	0	Excitatory.neurons_1
UNC80	0	0.492689	0.821	0.398	0	Excitatory.neurons_1
STARD4-AS1	0	0.492019	0.376	0.116	0	Excitatory.neurons_1
BRINP1	0	0.490879	0.669	0.265	0	Excitatory.neurons_1
C12orf40	0	0.487957	0.428	0.137	0	Excitatory.neurons_1
SCN3A	0	0.483962	0.717	0.299	0	Excitatory.neurons_1
PPP1R12A	0	0.483157	0.721	0.296	0	Excitatory.neurons_1
MIR2052HG	0	0.480905	0.384	0.119	0	Excitatory.neurons_1
STAT4	0	0.479646	0.402	0.121	0	Excitatory.neurons_1
MYO1D	0	0.479631	0.574	0.168	0	Excitatory.neurons_1
SYTL2	0	0.479174	0.547	0.168	0	Excitatory.neurons_1
GOLGA8B	0	0.478569	0.615	0.25	0	Excitatory.neurons_1
MGST1	0	0.476343	0.559	0.184	0	Excitatory.neurons_1
CACNA1C	0	0.474828	0.83	0.402	0	Excitatory.neurons_1
NOL4	0	0.472465	0.64	0.252	0	Excitatory.neurons_1
CCPG1	0	0.472348	0.69	0.277	0	Excitatory.neurons_1
LINC01202	0	0.472088	0.238	0.049	0	Excitatory.neurons_1
CDH8	0	0.471869	0.668	0.265	0	Excitatory.neurons_1
CACNA1B	0	0.471296	0.801	0.371	0	Excitatory.neurons_1
CTNNA2	0	0.470959	0.976	0.614	0	Excitatory.neurons_1
EPHA6	0	0.47072	0.719	0.343	0	Excitatory.neurons_1
NRXN3	0	0.470608	0.998	0.73	0	Excitatory.neurons_1
TRIM9	0	0.468625	0.915	0.479	0	Excitatory.neurons_1
RP1-34H18.1	0	0.468308	0.691	0.291	0	Excitatory.neurons_1
MTUS2	0	0.467308	0.811	0.363	0	Excitatory.neurons_1
RP11-219A15.1	0	0.466989	0.541	0.202	0	Excitatory.neurons_1
PTK2	0	0.466462	0.882	0.436	0	Excitatory.neurons_1
CTD-2337A12.1	0	0.464881	0.379	0.124	0	Excitatory.neurons_1
SNED1	0	0.464813	0.363	0.085	0	Excitatory.neurons_1
BTBD9	0	0.464665	0.746	0.327	0	Excitatory.neurons_1
GLIS3	0	0.46406	0.354	0.091	0	Excitatory.neurons_1
SPDYE5	0	0.46315	0.436	0.147	0	Excitatory.neurons_1
PARP8	0	0.463106	0.626	0.249	0	Excitatory.neurons_1
PDXDC1	0	0.462533	0.766	0.361	0	Excitatory.neurons_1
KSR2	0	0.460114	0.676	0.286	0	Excitatory.neurons_1
NIPAL2	0	0.458852	0.424	0.135	0	Excitatory.neurons_1
AHI1	0	0.457262	0.886	0.465	0	Excitatory.neurons_1
RP11-138A9.2	0	0.45669	0.401	0.13	0	Excitatory.neurons_1
GTDC1	0	0.45582	0.738	0.315	0	Excitatory.neurons_1
ITPR1	0	0.454352	0.731	0.304	0	Excitatory.neurons_1
STXBP5-AS1	0	0.454187	0.551	0.222	0	Excitatory.neurons_1
RP11-242P2.1	0	0.452511	0.452	0.161	0	Excitatory.neurons_1
SYBU	0	0.452481	0.643	0.252	0	Excitatory.neurons_1
FRMD4A	0	0.450986	0.985	0.605	0	Excitatory.neurons_1
RPS6KC1	0	0.450793	0.642	0.254	0	Excitatory.neurons_1
FRMPD4	0	0.450461	0.94	0.503	0	Excitatory.neurons_1
RP11-286N3.2	0	0.450405	0.306	0.076	0	Excitatory.neurons_1
TIMP3	0	0.449554	0.382	0.091	0	Excitatory.neurons_1
EXOC6	0	0.449533	0.595	0.218	0	Excitatory.neurons_1
LAMB1	0	0.449218	0.306	0.066	0	Excitatory.neurons_1
SNTB2	0	0.449189	0.315	0.076	0	Excitatory.neurons_1
GABRB1	0	0.448955	0.836	0.405	0	Excitatory.neurons_1
SYNPO2	0	0.44801	0.443	0.138	0	Excitatory.neurons_1
PTPRO	0	0.447075	0.603	0.218	0	Excitatory.neurons_1
AKT3	0	0.446411	0.931	0.53	0	Excitatory.neurons_1
ATP2B1	0	0.446032	0.939	0.526	0	Excitatory.neurons_1
CPNE8	0	0.444879	0.447	0.146	0	Excitatory.neurons_1
MSC-AS1	0	0.444556	0.298	0.088	0	Excitatory.neurons_1
ACTN1	0	0.443161	0.488	0.152	0	Excitatory.neurons_1
ONECUT2	0	0.442977	0.213	0.023	0	Excitatory.neurons_1
ASXL3	0	0.442723	0.484	0.172	0	Excitatory.neurons_1
SMYD3	0	0.442062	0.898	0.477	0	Excitatory.neurons_1
MIR124-2HG	0	0.441579	0.626	0.258	0	Excitatory.neurons_1
BRINP3	0	0.441115	0.648	0.254	0	Excitatory.neurons_1
GRIA3	0	0.440679	0.842	0.413	0	Excitatory.neurons_1
SLIT3	0	0.440514	0.425	0.14	0	Excitatory.neurons_1
TDG	0	0.44029	0.515	0.211	0	Excitatory.neurons_1
OTOGL	0	0.438927	0.237	0.056	0	Excitatory.neurons_1
LRRC16A	0	0.438613	0.637	0.215	0	Excitatory.neurons_1
TSPAN5	0	0.437922	0.837	0.412	0	Excitatory.neurons_1
SYNE1	0	0.437827	0.865	0.446	0	Excitatory.neurons_1
SLF1	0	0.431844	0.46	0.154	0	Excitatory.neurons_1
FMN2	0	0.42918	0.859	0.428	0	Excitatory.neurons_1
PCDH7	0	0.428942	0.874	0.48	0	Excitatory.neurons_1
DNAH7	0	0.425826	0.409	0.11	0	Excitatory.neurons_1
ARHGAP32	0	0.424733	0.84	0.402	0	Excitatory.neurons_1
TOM1L1	0	0.422941	0.499	0.178	0	Excitatory.neurons_1
ROCK2	0	0.422694	0.706	0.293	0	Excitatory.neurons_1
SPDYE3	0	0.422492	0.543	0.218	0	Excitatory.neurons_1
SPDYE2	0	0.421757	0.387	0.129	0	Excitatory.neurons_1
SH3GL2	0	0.42125	0.785	0.344	0	Excitatory.neurons_1
RIMS1	0	0.421205	0.876	0.452	0	Excitatory.neurons_1
LINC01609	0	0.421137	0.251	0.053	0	Excitatory.neurons_1
CTNNAL1	0	0.416753	0.354	0.107	0	Excitatory.neurons_1
DOK6	0	0.416522	0.639	0.293	0	Excitatory.neurons_1
COL26A1	0	0.41479	0.472	0.15	0	Excitatory.neurons_1
CACNG3	0	0.414204	0.564	0.209	0	Excitatory.neurons_1
MALAT1	0	0.412327	1	0.95	0	Excitatory.neurons_1
MS4A13	0	0.412097	0.302	0.095	0	Excitatory.neurons_1
CTDSPL	0	0.409928	0.559	0.21	0	Excitatory.neurons_1
FTX	0	0.409834	0.972	0.608	0	Excitatory.neurons_1
MAGI2	0	0.409625	0.991	0.704	0	Excitatory.neurons_1
AC008067.2	0	0.409612	0.273	0.066	0	Excitatory.neurons_1
LNX1	0	0.40932	0.433	0.132	0	Excitatory.neurons_1
RP4-678D15.1	0	0.409037	0.183	0.068	0	Excitatory.neurons_1
NRCAM	0	0.40831	0.921	0.516	0	Excitatory.neurons_1
KLHL29	0	0.40613	0.481	0.175	0	Excitatory.neurons_1
PEX5L	0	0.40587	0.856	0.48	0	Excitatory.neurons_1
CTA-373H7.7	0	0.405851	0.277	0.098	0	Excitatory.neurons_1
DLGAP1	0	0.404839	0.995	0.673	0	Excitatory.neurons_1
LINC01122	0	0.404666	0.608	0.246	0	Excitatory.neurons_1
VPS13A	0	0.404465	0.671	0.281	0	Excitatory.neurons_1
GRIN2A	0	0.404331	0.93	0.494	0	Excitatory.neurons_1
AC007192.6	0	0.404067	0.35	0.088	0	Excitatory.neurons_1
CACNA1E	0	0.403938	0.606	0.227	0	Excitatory.neurons_1
CCDC65	0	0.401908	0.356	0.101	0	Excitatory.neurons_1
RARB	0	0.401712	0.385	0.129	0	Excitatory.neurons_1
RP11-78F17.1	0	0.400907	0.187	0.02	0	Excitatory.neurons_1
RP11-321E2.3	0	0.40031	0.346	0.1	0	Excitatory.neurons_1
SLC22A10	0	0.399596	0.277	0.098	0	Excitatory.neurons_1
PRKCB	0	0.399175	0.953	0.535	0	Excitatory.neurons_1
DIAPH2	0	0.398998	0.631	0.246	0	Excitatory.neurons_1
MCHR2	0	0.396155	0.244	0.044	0	Excitatory.neurons_1
SGK223	0	0.396153	0.273	0.043	0	Excitatory.neurons_1
ANKRD33B	0	0.395307	0.4	0.125	0	Excitatory.neurons_1
RP11-317G6.1	0	0.395131	0.381	0.138	0	Excitatory.neurons_1
PRB2	0	0.394888	0.299	0.082	0	Excitatory.neurons_1
FARS2	0	0.394603	0.586	0.227	0	Excitatory.neurons_1
GOLGA8A	0	0.393959	0.491	0.185	0	Excitatory.neurons_1
MTA3	0	0.392935	0.549	0.192	0	Excitatory.neurons_1
RP11-32K4.1	0	0.392689	0.427	0.161	0	Excitatory.neurons_1
GLRA3	0	0.392266	0.289	0.07	0	Excitatory.neurons_1
ICA1L	0	0.39055	0.566	0.218	0	Excitatory.neurons_1
AFF3	0	0.388816	0.777	0.365	0	Excitatory.neurons_1
HTR1E	0	0.386943	0.372	0.116	0	Excitatory.neurons_1
CDH22	0	0.386246	0.348	0.08	0	Excitatory.neurons_1
C4orf22	0	0.385503	0.263	0.059	0	Excitatory.neurons_1
MIR222HG	0	0.385392	0.247	0.052	0	Excitatory.neurons_1
PTH2R	0	0.385374	0.258	0.052	0	Excitatory.neurons_1
CIT	0	0.385229	0.661	0.271	0	Excitatory.neurons_1
ENOX1	0	0.384528	0.842	0.404	0	Excitatory.neurons_1
LINC00508	0	0.382751	0.147	0.009	0	Excitatory.neurons_1
TARBP1	0	0.381553	0.694	0.296	0	Excitatory.neurons_1
HCN1	0	0.380918	0.83	0.419	0	Excitatory.neurons_1
RP11-368L12.1	0	0.380313	0.189	0.051	0	Excitatory.neurons_1
SHROOM3	0	0.379807	0.376	0.093	0	Excitatory.neurons_1
LIMCH1	0	0.373893	0.896	0.467	0	Excitatory.neurons_1
VLDLR-AS1	0	0.372611	0.355	0.097	0	Excitatory.neurons_1
GPATCH8	0	0.371739	0.744	0.347	0	Excitatory.neurons_1
RP11-886D15.1	0	0.371221	0.194	0.03	0	Excitatory.neurons_1
SLC8A1-AS1	0	0.371067	0.476	0.184	0	Excitatory.neurons_1
RP5-1101C3.1	0	0.368839	0.275	0.077	0	Excitatory.neurons_1
NR3C1	0	0.368594	0.732	0.328	0	Excitatory.neurons_1
ST7	0	0.367871	0.614	0.258	0	Excitatory.neurons_1
KIAA0825	0	0.367843	0.559	0.225	0	Excitatory.neurons_1
NR2F1-AS1	0	0.366903	0.682	0.301	0	Excitatory.neurons_1
FGF14	0	0.366672	0.993	0.65	0	Excitatory.neurons_1
HYDIN	0	0.366113	0.505	0.189	0	Excitatory.neurons_1
ADAM17	0	0.365117	0.413	0.148	0	Excitatory.neurons_1
PLXNA4	0	0.364743	0.554	0.222	0	Excitatory.neurons_1
MBNL2	0	0.363487	0.719	0.295	0	Excitatory.neurons_1
PART1	0	0.36257	0.382	0.112	0	Excitatory.neurons_1
RP11-231C18.3	0	0.362365	0.427	0.153	0	Excitatory.neurons_1
CFAP221	0	0.362192	0.313	0.092	0	Excitatory.neurons_1
NBEA	0	0.361911	0.934	0.537	0	Excitatory.neurons_1
RP11-624L4.1	0	0.361346	0.259	0.07	0	Excitatory.neurons_1
PDE7B	0	0.36122	0.511	0.164	0	Excitatory.neurons_1
SLC6A7	0	0.360834	0.508	0.161	0	Excitatory.neurons_1
KCND2	0	0.360463	0.89	0.449	0	Excitatory.neurons_1
MAST4	0	0.359251	0.805	0.424	0	Excitatory.neurons_1
RP11-384F7.2	0	0.357722	0.902	0.487	0	Excitatory.neurons_1
MLLT3	0	0.357332	0.715	0.319	0	Excitatory.neurons_1
RP11-305F18.1	0	0.357183	0.243	0.065	0	Excitatory.neurons_1
CCDC3	0	0.357152	0.388	0.122	0	Excitatory.neurons_1
LINC00276	0	0.356614	0.264	0.073	0	Excitatory.neurons_1
STRBP	0	0.355861	0.826	0.42	0	Excitatory.neurons_1
EPB41L3	0	0.355704	0.755	0.35	0	Excitatory.neurons_1
CDYL2	0	0.354344	0.345	0.093	0	Excitatory.neurons_1
PUM3	0	0.354306	0.527	0.193	0	Excitatory.neurons_1
TCERG1L	0	0.354111	0.301	0.076	0	Excitatory.neurons_1
STXBP5	0	0.353746	0.788	0.382	0	Excitatory.neurons_1
RP13-143G15.4	0	0.352227	0.328	0.093	0	Excitatory.neurons_1
FBXL2	0	0.352197	0.514	0.199	0	Excitatory.neurons_1
USP43	0	0.352127	0.292	0.063	0	Excitatory.neurons_1
LINC01197	0	0.351804	0.273	0.06	0	Excitatory.neurons_1
BICC1	0	0.351363	0.34	0.093	0	Excitatory.neurons_1
RFWD2	0	0.35123	0.606	0.246	0	Excitatory.neurons_1
CTC-459F4.5	0	0.350631	0.195	0.04	0	Excitatory.neurons_1
2024-03-01	0	0.349674	0.837	0.368	0	Excitatory.neurons_1
RP11-420N3.2	0	0.349646	0.344	0.115	0	Excitatory.neurons_1
RASA2	0	0.349482	0.595	0.247	0	Excitatory.neurons_1
CEP126	0	0.349048	0.402	0.137	0	Excitatory.neurons_1
NEDD4L	0	0.348804	0.687	0.287	0	Excitatory.neurons_1
DCAF6	0	0.348615	0.648	0.266	0	Excitatory.neurons_1
MAPK4	0	0.347692	0.41	0.12	0	Excitatory.neurons_1
GABRA2	0	0.347268	0.501	0.175	0	Excitatory.neurons_1
PRKAR2B	0	0.346977	0.528	0.196	0	Excitatory.neurons_1
MEG8	0	0.345693	0.591	0.272	0	Excitatory.neurons_1
TASP1	0	0.345612	0.544	0.217	0	Excitatory.neurons_1
AC007246.3	0	0.345548	0.518	0.203	0	Excitatory.neurons_1
FBXO34	0	0.344584	0.464	0.163	0	Excitatory.neurons_1
PDZRN4	0	0.343906	0.374	0.182	0	Excitatory.neurons_1
SV2B	0	0.343836	0.755	0.293	0	Excitatory.neurons_1
LINC00882	0	0.343817	0.632	0.272	0	Excitatory.neurons_1
NOVA1	0	0.343569	0.825	0.39	0	Excitatory.neurons_1
FILIP1L	0	0.343534	0.399	0.147	0	Excitatory.neurons_1
SEMA6D	0	0.343172	0.566	0.204	0	Excitatory.neurons_1
RUNDC3A-AS1	0	0.343052	0.272	0.077	0	Excitatory.neurons_1
PTPRR	0	0.342837	0.502	0.208	0	Excitatory.neurons_1
NPAS2	0	0.34244	0.466	0.168	0	Excitatory.neurons_1
SORBS1	0	0.342429	0.776	0.373	0	Excitatory.neurons_1
PDE4DIP	0	0.342364	0.873	0.479	0	Excitatory.neurons_1
FAM65B	0	0.341986	0.426	0.163	0	Excitatory.neurons_1
RP11-15E1.5	0	0.340624	0.332	0.108	0	Excitatory.neurons_1
BCYRN1	0	0.340217	0.527	0.251	0	Excitatory.neurons_1
PPP4R4	0	0.33961	0.351	0.095	0	Excitatory.neurons_1
CTC-459F4.3	0	0.338988	0.346	0.106	0	Excitatory.neurons_1
TTC6	0	0.338741	0.182	0.029	0	Excitatory.neurons_1
TNFRSF25	0	0.338013	0.425	0.136	0	Excitatory.neurons_1
PTCHD1-AS	0	0.337978	0.461	0.176	0	Excitatory.neurons_1
PCDH9	0	0.337664	0.999	0.814	0	Excitatory.neurons_1
RP11-405A12.2	0	0.337586	0.44	0.181	0	Excitatory.neurons_1
GRIN2B	0	0.337486	0.879	0.481	0	Excitatory.neurons_1
MAP2K5	0	0.337357	0.63	0.271	0	Excitatory.neurons_1
RNF150	0	0.336365	0.61	0.258	0	Excitatory.neurons_1
DENND3	0	0.336052	0.318	0.077	0	Excitatory.neurons_1
DYNC1I1	0	0.335903	0.779	0.391	0	Excitatory.neurons_1
CCDC30	0	0.33567	0.363	0.119	0	Excitatory.neurons_1
ART3	0	0.334065	0.168	0.025	0	Excitatory.neurons_1
BRINP2	0	0.33334	0.499	0.185	0	Excitatory.neurons_1
AC058791.1	0	0.333218	0.402	0.139	0	Excitatory.neurons_1
KCNN2	0	0.332798	0.324	0.108	0	Excitatory.neurons_1
CRLF3	0	0.332691	0.635	0.287	0	Excitatory.neurons_1
LRRC28	0	0.332462	0.478	0.181	0	Excitatory.neurons_1
SPIDR	0	0.332315	0.679	0.295	0	Excitatory.neurons_1
EPB41L4B	0	0.331937	0.441	0.153	0	Excitatory.neurons_1
MPPED2	0	0.331857	0.46	0.15	0	Excitatory.neurons_1
DIRC3	0	0.330539	0.314	0.098	0	Excitatory.neurons_1
GPATCH2	0	0.330395	0.409	0.137	0	Excitatory.neurons_1
MYSM1	0	0.330073	0.424	0.141	0	Excitatory.neurons_1
SPATS2	0	0.329786	0.467	0.173	0	Excitatory.neurons_1
AC018816.3	0	0.329777	0.261	0.078	0	Excitatory.neurons_1
RP11-317J19.1	0	0.328454	0.398	0.157	0	Excitatory.neurons_1
ZRANB3	0	0.327474	0.444	0.157	0	Excitatory.neurons_1
RP1-251M9.2	0	0.327351	0.208	0.049	0	Excitatory.neurons_1
DPYD-AS1	0	0.327302	0.216	0.048	0	Excitatory.neurons_1
CNTN6	0	0.327239	0.309	0.111	0	Excitatory.neurons_1
RP11-545D19.1	0	0.327022	0.27	0.078	0	Excitatory.neurons_1
USP9Y	0	0.325994	0.637	0.278	0	Excitatory.neurons_1
GLS	0	0.325591	0.809	0.399	0	Excitatory.neurons_1
TBRG1	0	0.324572	0.522	0.202	0	Excitatory.neurons_1
NR3C2	0	0.324519	0.599	0.249	0	Excitatory.neurons_1
MYH10	0	0.324231	0.642	0.279	0	Excitatory.neurons_1
CTNND2	0	0.323592	0.967	0.624	0	Excitatory.neurons_1
MBD5	0	0.323416	0.847	0.439	0	Excitatory.neurons_1
TTTY14	0	0.32236	0.762	0.373	0	Excitatory.neurons_1
RP11-579E24.2	0	0.322138	0.152	0.024	0	Excitatory.neurons_1
SRPK1	0	0.321726	0.364	0.124	0	Excitatory.neurons_1
C11orf80	0	0.321187	0.465	0.184	0	Excitatory.neurons_1
XKR6	0	0.320828	0.737	0.356	0	Excitatory.neurons_1
R3HDM2	0	0.320068	0.635	0.28	0	Excitatory.neurons_1
MAGI3	0	0.31916	0.555	0.225	0	Excitatory.neurons_1
KIAA1549	0	0.319023	0.383	0.131	0	Excitatory.neurons_1
CTD-2277K2.1	0	0.318391	0.372	0.135	0	Excitatory.neurons_1
DNAJC1	0	0.318276	0.509	0.205	0	Excitatory.neurons_1
SLC41A2	0	0.318182	0.369	0.13	0	Excitatory.neurons_1
POLN	0	0.317634	0.388	0.125	0	Excitatory.neurons_1
UGGT2	0	0.317113	0.636	0.272	0	Excitatory.neurons_1
RP11-304M2.3	0	0.316116	0.254	0.078	0	Excitatory.neurons_1
GAS2	0	0.315604	0.392	0.141	0	Excitatory.neurons_1
SPATS2L	0	0.314859	0.506	0.192	0	Excitatory.neurons_1
RBM26	0	0.31427	0.741	0.344	0	Excitatory.neurons_1
MICAL2	0	0.31398	0.578	0.245	0	Excitatory.neurons_1
SCN8A	0	0.313665	0.752	0.362	0	Excitatory.neurons_1
AC023590.1	0	0.313361	0.318	0.109	0	Excitatory.neurons_1
GALNT18	0	0.312167	0.421	0.148	0	Excitatory.neurons_1
PHF11	0	0.31167	0.441	0.183	0	Excitatory.neurons_1
SAMD12	0	0.311528	0.863	0.451	0	Excitatory.neurons_1
RPS6KA6	0	0.310979	0.347	0.117	0	Excitatory.neurons_1
PDZRN3	0	0.310135	0.604	0.255	0	Excitatory.neurons_1
CATSPER2	0	0.309378	0.476	0.185	0	Excitatory.neurons_1
ARHGAP10	0	0.309044	0.255	0.059	0	Excitatory.neurons_1
SMAD3	0	0.308836	0.304	0.073	0	Excitatory.neurons_1
LRRK2	0	0.308745	0.384	0.119	0	Excitatory.neurons_1
CCDC102B	0	0.308584	0.311	0.094	0	Excitatory.neurons_1
DANT2	0	0.308007	0.633	0.286	0	Excitatory.neurons_1
KCNK1	0	0.307646	0.495	0.18	0	Excitatory.neurons_1
SYT1	0	0.30738	0.999	0.772	0	Excitatory.neurons_1
WDR7	0	0.306877	0.697	0.318	0	Excitatory.neurons_1
SCN2A	0	0.306644	0.832	0.43	0	Excitatory.neurons_1
DZIP3	0	0.305937	0.582	0.234	0	Excitatory.neurons_1
ARMC2	0	0.305677	0.384	0.136	0	Excitatory.neurons_1
WASF1	0	0.305373	0.684	0.282	0	Excitatory.neurons_1
PRKAG2	0	0.303742	0.528	0.209	0	Excitatory.neurons_1
MYO9A	0	0.303247	0.663	0.295	0	Excitatory.neurons_1
ABLIM2	0	0.302054	0.435	0.159	0	Excitatory.neurons_1
AC067959.1	0	0.30134	0.121	0.02	0	Excitatory.neurons_1
TRIO	0	0.301084	0.827	0.43	0	Excitatory.neurons_1
LRRC6	0	0.300606	0.309	0.103	0	Excitatory.neurons_1
SLC8A1	0	0.300562	0.923	0.497	0	Excitatory.neurons_1
ATP6V1H	0	0.300267	0.553	0.225	0	Excitatory.neurons_1
PAPD4	0	0.300107	0.614	0.247	0	Excitatory.neurons_1
RP11-242P2.2	0	0.300099	0.244	0.076	0	Excitatory.neurons_1
BDNF	0	0.299992	0.134	0.023	0	Excitatory.neurons_1
FBXL17	0	0.299864	0.855	0.461	0	Excitatory.neurons_1
CADM2	0	0.299746	0.998	0.791	0	Excitatory.neurons_1
SNHG23	0	0.299294	0.413	0.17	0	Excitatory.neurons_1
NFAT5	0	0.299099	0.721	0.337	0	Excitatory.neurons_1
AMPH	0	0.299051	0.576	0.249	0	Excitatory.neurons_1
MCF2L2	0	0.297786	0.553	0.224	0	Excitatory.neurons_1
RABGAP1L	0	0.297226	0.854	0.454	0	Excitatory.neurons_1
AC016716.2	0	0.297071	0.473	0.178	0	Excitatory.neurons_1
RPS6KA3	0	0.296229	0.472	0.189	0	Excitatory.neurons_1
RP11-712B9.2	0	0.295971	0.278	0.089	0	Excitatory.neurons_1
MAN1C1	0	0.295953	0.343	0.107	0	Excitatory.neurons_1
TTLL5	0	0.295776	0.419	0.15	0	Excitatory.neurons_1
CDKL1	0	0.29575	0.295	0.086	0	Excitatory.neurons_1
TNPO1	0	0.295024	0.474	0.18	0	Excitatory.neurons_1
PPHLN1	0	0.294219	0.53	0.216	0	Excitatory.neurons_1
FGF12	0	0.293426	0.974	0.605	0	Excitatory.neurons_1
ZFYVE28	0	0.292261	0.509	0.209	0	Excitatory.neurons_1
TMEM67	0	0.292105	0.278	0.086	0	Excitatory.neurons_1
CEP112	0	0.292025	0.421	0.161	0	Excitatory.neurons_1
NAV3	0	0.291911	0.815	0.402	0	Excitatory.neurons_1
FAM66D	0	0.291514	0.445	0.177	0	Excitatory.neurons_1
RP11-745L13.2	0	0.291489	0.528	0.225	0	Excitatory.neurons_1
GDAP1	0	0.291371	0.735	0.357	0	Excitatory.neurons_1
MAK	0	0.291115	0.446	0.182	0	Excitatory.neurons_1
LRFN2	0	0.290958	0.388	0.138	0	Excitatory.neurons_1
GOLT1B	0	0.290608	0.384	0.139	0	Excitatory.neurons_1
DSCAM	0	0.290392	0.93	0.464	0	Excitatory.neurons_1
CHL1	0	0.290112	0.836	0.423	0	Excitatory.neurons_1
TRERF1	0	0.288779	0.392	0.142	0	Excitatory.neurons_1
RP4-605O3.4	0	0.288714	0.517	0.226	0	Excitatory.neurons_1
SHANK2	0	0.287071	0.649	0.293	0	Excitatory.neurons_1
EIF4G3	0	0.286843	0.882	0.488	0	Excitatory.neurons_1
RAB11A	0	0.286834	0.788	0.397	0	Excitatory.neurons_1
CBWD7	0	0.286036	0.289	0.101	0	Excitatory.neurons_1
RARRES1	0	0.285464	0.254	0.08	0	Excitatory.neurons_1
TNNT2	0	0.285275	0.21	0.034	0	Excitatory.neurons_1
RP11-203B9.4	0	0.284654	0.319	0.115	0	Excitatory.neurons_1
ANKRD30BL	0	0.284561	0.612	0.277	0	Excitatory.neurons_1
TBC1D19	0	0.28454	0.408	0.16	0	Excitatory.neurons_1
PREP	0	0.284402	0.302	0.09	0	Excitatory.neurons_1
CDH2	0	0.283413	0.701	0.313	0	Excitatory.neurons_1
ANO5	0	0.2833	0.506	0.213	0	Excitatory.neurons_1
RP11-121G22.3	0	0.28256	0.182	0.043	0	Excitatory.neurons_1
SND1	0	0.282355	0.494	0.192	0	Excitatory.neurons_1
KIAA1549L	0	0.281885	0.665	0.278	0	Excitatory.neurons_1
GPHN	0	0.281538	0.918	0.528	0	Excitatory.neurons_1
OR2L13	0	0.280946	0.32	0.105	0	Excitatory.neurons_1
RP11-653B10.1	0	0.280286	0.127	0.021	0	Excitatory.neurons_1
DCDC1	0	0.280238	0.212	0.055	0	Excitatory.neurons_1
RAPGEFL1	0	0.280202	0.533	0.216	0	Excitatory.neurons_1
AC079117.1	0	0.279858	0.15	0.034	0	Excitatory.neurons_1
ZFAND3	0	0.279461	0.771	0.373	0	Excitatory.neurons_1
CDC40	0	0.27939	0.325	0.099	0	Excitatory.neurons_1
GABRG2	0	0.279076	0.668	0.307	0	Excitatory.neurons_1
FREM3	0	0.279074	0.167	0.025	0	Excitatory.neurons_1
ADAMTS19	0	0.278995	0.402	0.153	0	Excitatory.neurons_1
SHISA9	0	0.278916	0.686	0.322	0	Excitatory.neurons_1
PVT1	0	0.278851	0.246	0.068	0	Excitatory.neurons_1
RP11-123M6.2	0	0.278741	0.404	0.156	0	Excitatory.neurons_1
CYP1B1-AS1	0	0.278488	0.16	0.029	0	Excitatory.neurons_1
TBC1D32	0	0.277919	0.452	0.176	0	Excitatory.neurons_1
SEC24D	0	0.276477	0.265	0.078	0	Excitatory.neurons_1
LINC00903	0	0.275877	0.251	0.085	0	Excitatory.neurons_1
RP11-295K2.3	0	0.275119	0.319	0.114	0	Excitatory.neurons_1
PAK1	0	0.274934	0.735	0.34	0	Excitatory.neurons_1
AC010127.3	0	0.274786	0.54	0.242	0	Excitatory.neurons_1
IL1RAPL2	0	0.274003	0.429	0.214	0	Excitatory.neurons_1
CSMD2	0	0.273027	0.492	0.19	0	Excitatory.neurons_1
LRRC4C	0	0.272907	0.912	0.543	0	Excitatory.neurons_1
MLLT10	0	0.272748	0.683	0.316	0	Excitatory.neurons_1
AC005237.4	0	0.272235	0.149	0.026	0	Excitatory.neurons_1
COBLL1	0	0.272018	0.155	0.038	0	Excitatory.neurons_1
SLC12A2	0	0.271939	0.553	0.203	0	Excitatory.neurons_1
RNF19A	0	0.271175	0.462	0.175	0	Excitatory.neurons_1
RGL1	0	0.270768	0.585	0.243	0	Excitatory.neurons_1
GABRA3	0	0.270596	0.326	0.109	0	Excitatory.neurons_1
AC026202.3	0	0.269804	0.354	0.134	0	Excitatory.neurons_1
RP11-156P1.2	0	0.269478	0.279	0.088	0	Excitatory.neurons_1
JAKMIP2-AS1	0	0.26941	0.314	0.114	0	Excitatory.neurons_1
CBWD5	0	0.269328	0.497	0.218	0	Excitatory.neurons_1
SLC38A6	0	0.268423	0.388	0.145	0	Excitatory.neurons_1
RP11-463D19.1	0	0.268227	0.333	0.126	0	Excitatory.neurons_1
RP11-289H16.1	0	0.268011	0.602	0.265	0	Excitatory.neurons_1
CCDC171	0	0.26788	0.425	0.164	0	Excitatory.neurons_1
DNAH6	0	0.267811	0.336	0.125	0	Excitatory.neurons_1
LARGE	0	0.267698	0.786	0.4	0	Excitatory.neurons_1
TMEM132B	0	0.267191	0.801	0.416	0	Excitatory.neurons_1
SH3BGRL2	0	0.266738	0.384	0.128	0	Excitatory.neurons_1
LARP1B	0	0.266357	0.484	0.196	0	Excitatory.neurons_1
ASAP1	0	0.265781	0.767	0.379	0	Excitatory.neurons_1
TLK1	0	0.265718	0.611	0.27	0	Excitatory.neurons_1
RP11-707A18.1	0	0.265164	0.209	0.08	0	Excitatory.neurons_1
LRBA	0	0.264904	0.652	0.294	0	Excitatory.neurons_1
GS1-57L11.1	0	0.264838	0.119	0.024	0	Excitatory.neurons_1
SLC44A5	0	0.264472	0.671	0.324	0	Excitatory.neurons_1
AC013463.2	0	0.264471	0.242	0.07	0	Excitatory.neurons_1
FRY	0	0.264364	0.667	0.306	0	Excitatory.neurons_1
RNF149	0	0.264288	0.469	0.183	0	Excitatory.neurons_1
MYO5C	0	0.264186	0.18	0.042	0	Excitatory.neurons_1
ARHGEF28	0	0.264039	0.271	0.083	0	Excitatory.neurons_1
LIN7A	0	0.263918	0.407	0.168	0	Excitatory.neurons_1
PCED1B	0	0.263845	0.209	0.06	0	Excitatory.neurons_1
PDK3	0	0.263749	0.313	0.107	0	Excitatory.neurons_1
RP11-766N7.3	0	0.263596	0.327	0.121	0	Excitatory.neurons_1
SEMA3A	0	0.263567	0.325	0.126	0	Excitatory.neurons_1
DYNC2H1	0	0.263073	0.519	0.211	0	Excitatory.neurons_1
DNAH14	0	0.262904	0.32	0.111	0	Excitatory.neurons_1
GLCE	0	0.262454	0.371	0.123	0	Excitatory.neurons_1
AEBP2	0	0.262347	0.7	0.343	0	Excitatory.neurons_1
ANK2	0	0.262067	0.977	0.669	0	Excitatory.neurons_1
CCBE1	0	0.261824	0.183	0.05	0	Excitatory.neurons_1
LINC00970	0	0.261526	0.23	0.076	0	Excitatory.neurons_1
LRRTM3	0	0.261512	0.79	0.393	0	Excitatory.neurons_1
BAIAP2L2	0	0.261356	0.367	0.139	0	Excitatory.neurons_1
RP11-454P21.1	0	0.261336	0.256	0.077	0	Excitatory.neurons_1
IL12A-AS1	0	0.261224	0.212	0.052	0	Excitatory.neurons_1
ISPD	0	0.260832	0.349	0.128	0	Excitatory.neurons_1
EHBP1	0	0.260795	0.7	0.337	0	Excitatory.neurons_1
RP5-837I24.4	0	0.260229	0.148	0.031	0	Excitatory.neurons_1
SYT14	0	0.260124	0.632	0.294	0	Excitatory.neurons_1
NME7	0	0.259947	0.574	0.241	0	Excitatory.neurons_1
RP11-465I4.2	0	0.259202	0.184	0.059	0	Excitatory.neurons_1
MIR4435-2HG	0	0.258528	0.299	0.106	0	Excitatory.neurons_1
CARNMT1	0	0.258081	0.315	0.101	0	Excitatory.neurons_1
REEP3	0	0.257892	0.388	0.119	0	Excitatory.neurons_1
AK5	0	0.257853	0.811	0.402	0	Excitatory.neurons_1
KIAA0319	0	0.257441	0.499	0.217	0	Excitatory.neurons_1
KIAA2012	0	0.257406	0.16	0.035	0	Excitatory.neurons_1
SLC22A6	0	0.256333	0.148	0.049	0	Excitatory.neurons_1
TMEM2	0	0.25622	0.25	0.077	0	Excitatory.neurons_1
ME1	0	0.256049	0.428	0.16	0	Excitatory.neurons_1
TXK	0	0.255975	0.139	0.019	0	Excitatory.neurons_1
UBE3D	0	0.255499	0.355	0.128	0	Excitatory.neurons_1
VTI1A	0	0.255154	0.583	0.255	0	Excitatory.neurons_1
WDPCP	0	0.254784	0.663	0.308	0	Excitatory.neurons_1
RP11-379B18.6	0	0.254588	0.201	0.051	0	Excitatory.neurons_1
TMX3	0	0.254409	0.409	0.146	0	Excitatory.neurons_1
RP11-770G2.2	0	0.254133	0.2	0.056	0	Excitatory.neurons_1
RPGRIP1L	0	0.253723	0.285	0.094	0	Excitatory.neurons_1
NBAS	0	0.25339	0.576	0.249	0	Excitatory.neurons_1
RP11-197K6.1	0	0.253312	0.142	0.032	0	Excitatory.neurons_1
COG6	0	0.253271	0.438	0.17	0	Excitatory.neurons_1
NCAM2	0	0.253162	0.905	0.523	0	Excitatory.neurons_1
CERS6	0	0.253085	0.744	0.379	0	Excitatory.neurons_1
DOCK3	0	0.253057	0.943	0.566	0	Excitatory.neurons_1
STEAP2	0	0.252993	0.425	0.154	0	Excitatory.neurons_1
LINC00626	0	0.252364	0.165	0.044	0	Excitatory.neurons_1
HECTD2	0	0.252154	0.463	0.18	0	Excitatory.neurons_1
TET3	0	0.25193	0.371	0.123	0	Excitatory.neurons_1
JAZF1	0	0.251835	0.692	0.326	0	Excitatory.neurons_1
DYNC2LI1	0	0.251768	0.372	0.136	0	Excitatory.neurons_1
OSBPL6	0	0.251617	0.75	0.372	0	Excitatory.neurons_1
SLITRK5	0	0.251098	0.453	0.184	0	Excitatory.neurons_1
SEPT11	0	0.250911	0.633	0.282	0	Excitatory.neurons_1
MPP6	0	0.250626	0.473	0.2	0	Excitatory.neurons_1
USP25	0	0.250576	0.466	0.186	0	Excitatory.neurons_1
CNTNAP5	0	0.250554	0.767	0.41	0	Excitatory.neurons_1
CACNB4	0	0.250251	0.811	0.424	0	Excitatory.neurons_1
CLK4	0	0.250043	0.369	0.132	0	Excitatory.neurons_1
CLIP4	7.79584e-192	-0.250225	0.321	0.194	2.34359e-187	Excitatory.neurons_1
LPIN2	2.01881e-46	-0.25028	0.162	0.116	6.06894e-42	Excitatory.neurons_1
RPH3A	0	-0.25047	0.475	0.273	0	Excitatory.neurons_1
NUDT4	0	-0.251053	0.351	0.184	0	Excitatory.neurons_1
APMAP	1.56506e-134	-0.251306	0.218	0.135	4.70488e-130	Excitatory.neurons_1
USP5	3.69863e-90	-0.251377	0.162	0.103	1.11188e-85	Excitatory.neurons_1
SNRPN	1.39242e-100	-0.251496	0.368	0.249	4.18588e-96	Excitatory.neurons_1
GNAI1	0	-0.251597	0.353	0.191	0	Excitatory.neurons_1
ALDH5A1	1.509e-52	-0.2516	0.148	0.103	4.53634e-48	Excitatory.neurons_1
KCNC1	6.05951e-81	-0.251862	0.203	0.135	1.82161e-76	Excitatory.neurons_1
PLAGL1	3.60476e-19	-0.251938	0.194	0.155	1.08366e-14	Excitatory.neurons_1
SCAMP1	3.62714e-201	-0.251992	0.345	0.21	1.09039e-196	Excitatory.neurons_1
STEAP1B	4.28488e-145	-0.252131	0.176	0.101	1.28812e-140	Excitatory.neurons_1
USP40	5.3952e-93	-0.252568	0.151	0.094	1.6219e-88	Excitatory.neurons_1
EML2	2.19006e-136	-0.253144	0.217	0.133	6.58375e-132	Excitatory.neurons_1
SRI	8.27615e-239	-0.253306	0.225	0.12	2.48798e-234	Excitatory.neurons_1
HSPB1	1.07866e-155	-0.253619	0.109	0.053	3.24266e-151	Excitatory.neurons_1
BCAP31	2.49475e-125	-0.253735	0.169	0.101	7.49971e-121	Excitatory.neurons_1
HMGN2	2.41897e-58	-0.253805	0.16	0.11	7.27192e-54	Excitatory.neurons_1
C12orf49	8.03415e-63	-0.254259	0.12	0.078	2.41523e-58	Excitatory.neurons_1
STK11	1.27736e-91	-0.25428	0.134	0.082	3.84e-87	Excitatory.neurons_1
RPL6	1.22811e-175	-0.254369	0.266	0.161	3.69195e-171	Excitatory.neurons_1
AGAP2	0	-0.254369	0.288	0.149	0	Excitatory.neurons_1
EHMT2	8.2027e-87	-0.254658	0.164	0.106	2.4659e-82	Excitatory.neurons_1
SLC38A2	2.42294e-166	-0.254869	0.229	0.135	7.28384e-162	Excitatory.neurons_1
ZNF90	4.43324e-55	-0.255004	0.122	0.082	1.33272e-50	Excitatory.neurons_1
FYN	0	-0.255556	0.42	0.224	0	Excitatory.neurons_1
LARP1	7.97253e-216	-0.255833	0.353	0.212	2.3967e-211	Excitatory.neurons_1
TMEM50B	7.94476e-84	-0.255887	0.186	0.123	2.38835e-79	Excitatory.neurons_1
MTA1	7.70702e-108	-0.256187	0.146	0.088	2.31689e-103	Excitatory.neurons_1
SCRT1	1.61702e-92	-0.256219	0.166	0.106	4.86107e-88	Excitatory.neurons_1
NASP	4.38896e-209	-0.256419	0.22	0.121	1.31941e-204	Excitatory.neurons_1
AARS	9.88812e-123	-0.256584	0.22	0.138	2.97257e-118	Excitatory.neurons_1
ARMCX3	3.01173e-192	-0.256694	0.294	0.176	9.05387e-188	Excitatory.neurons_1
BAD	1.45328e-148	-0.256724	0.176	0.101	4.36884e-144	Excitatory.neurons_1
RNH1	1.22087e-36	-0.257075	0.103	0.073	3.67018e-32	Excitatory.neurons_1
DIXDC1	4.65335e-24	-0.257081	0.16	0.125	1.39889e-19	Excitatory.neurons_1
KLHDC3	1.0087e-220	-0.257162	0.285	0.165	3.03235e-216	Excitatory.neurons_1
TM2D3	9.78006e-184	-0.257208	0.303	0.184	2.94008e-179	Excitatory.neurons_1
NUDCD3	2.63991e-283	-0.257248	0.359	0.204	7.9361e-279	Excitatory.neurons_1
MPPED1	2.96091e-211	-0.257496	0.327	0.195	8.9011e-207	Excitatory.neurons_1
ENTPD1-AS1	1.57032e-176	-0.257509	0.265	0.159	4.72069e-172	Excitatory.neurons_1
HSPA9	9.5147e-197	-0.257904	0.286	0.169	2.86031e-192	Excitatory.neurons_1
UPP1	6.66346e-102	-0.25793	0.184	0.116	2.00317e-97	Excitatory.neurons_1
POLR2E	3.84727e-86	-0.258699	0.162	0.104	1.15657e-81	Excitatory.neurons_1
PPA1	2.01348e-142	-0.259286	0.222	0.135	6.05292e-138	Excitatory.neurons_1
CXXC5	5.03815e-208	-0.25948	0.209	0.114	1.51457e-203	Excitatory.neurons_1
TMEM14A	1.00354e-257	-0.259656	0.381	0.223	3.01683e-253	Excitatory.neurons_1
VOPP1	2.71274e-202	-0.259712	0.328	0.197	8.15504e-198	Excitatory.neurons_1
KLC2	2.79834e-153	-0.2599	0.238	0.144	8.41236e-149	Excitatory.neurons_1
PRMT1	3.77245e-26	-0.260002	0.129	0.098	1.13408e-21	Excitatory.neurons_1
ARL2BP	1.01351e-78	-0.26013	0.161	0.105	3.04681e-74	Excitatory.neurons_1
MEAF6	5.40815e-249	-0.260251	0.306	0.174	1.6258e-244	Excitatory.neurons_1
ABHD12	1.81475e-169	-0.260467	0.238	0.141	5.45551e-165	Excitatory.neurons_1
RPL7A	6.33922e-146	-0.260691	0.224	0.136	1.9057e-141	Excitatory.neurons_1
RPS17	1.00606e-98	-0.26113	0.167	0.105	3.0244e-94	Excitatory.neurons_1
ATP5F1	2.05636e-48	-0.261695	0.132	0.092	6.18183e-44	Excitatory.neurons_1
SLC25A29	0	-0.262028	0.337	0.169	0	Excitatory.neurons_1
WDR13	1.54328e-159	-0.262105	0.179	0.101	4.6394e-155	Excitatory.neurons_1
TMEM9	1.58632e-61	-0.262186	0.156	0.106	4.7688e-57	Excitatory.neurons_1
RPS27A	3.64744e-226	-0.262413	0.38	0.235	1.09649e-221	Excitatory.neurons_1
PARP6	8.28695e-91	-0.262503	0.147	0.092	2.49122e-86	Excitatory.neurons_1
KIF13B	3.12702e-149	-0.262731	0.141	0.076	9.40046e-145	Excitatory.neurons_1
RRAGA	4.37472e-58	-0.263541	0.139	0.094	1.31513e-53	Excitatory.neurons_1
ZDHHC9	1.85667e-97	-0.263647	0.108	0.062	5.58152e-93	Excitatory.neurons_1
SEZ6	7.88226e-09	-0.263696	0.112	0.094	0.000236957	Excitatory.neurons_1
ZYG11B	4.86597e-240	-0.263869	0.373	0.221	1.46281e-235	Excitatory.neurons_1
RP3-399L15.3	9.52037e-253	-0.264287	0.197	0.099	2.86201e-248	Excitatory.neurons_1
PSMB5	1.61429e-110	-0.264405	0.185	0.115	4.85288e-106	Excitatory.neurons_1
G3BP2	5.62214e-225	-0.264435	0.394	0.239	1.69013e-220	Excitatory.neurons_1
SMIM10L2A	6.29424e-80	-0.264448	0.115	0.07	1.89217e-75	Excitatory.neurons_1
SIRPA	0	-0.264728	0.44	0.239	0	Excitatory.neurons_1
UCHL1	0	-0.26474	0.727	0.432	0	Excitatory.neurons_1
AGPAT1	1.77601e-88	-0.265173	0.166	0.106	5.33903e-84	Excitatory.neurons_1
MVB12B	0	-0.265203	0.305	0.152	0	Excitatory.neurons_1
ATXN7L3B	1.06718e-85	-0.265548	0.171	0.111	3.20816e-81	Excitatory.neurons_1
RPS7	1.47609e-114	-0.266042	0.207	0.131	4.43741e-110	Excitatory.neurons_1
SLC25A11	3.46611e-24	-0.266115	0.107	0.08	1.04198e-19	Excitatory.neurons_1
MAN2A1	0	-0.266216	0.645	0.301	0	Excitatory.neurons_1
SNX3	0	-0.266231	0.379	0.202	0	Excitatory.neurons_1
FAM50A	4.96634e-69	-0.266305	0.138	0.09	1.49298e-64	Excitatory.neurons_1
KIF5B	8.2901e-222	-0.266414	0.271	0.155	2.49217e-217	Excitatory.neurons_1
CLK1	0	-0.266489	0.416	0.224	0	Excitatory.neurons_1
BTBD2	8.62468e-131	-0.266565	0.188	0.113	2.59275e-126	Excitatory.neurons_1
AC018890.6	1.6997e-50	-0.266642	0.125	0.085	5.10965e-46	Excitatory.neurons_1
SF1	2.23294e-282	-0.26698	0.298	0.163	6.71268e-278	Excitatory.neurons_1
PURA	1.58037e-299	-0.267225	0.418	0.24	4.7509e-295	Excitatory.neurons_1
APP	2.40462e-162	-0.267349	0.843	0.551	7.22876e-158	Excitatory.neurons_1
APOO	1.91446e-231	-0.267451	0.366	0.22	5.75524e-227	Excitatory.neurons_1
LSM7	3.41257e-69	-0.267471	0.148	0.098	1.02589e-64	Excitatory.neurons_1
HDDC2	5.09945e-59	-0.267547	0.145	0.099	1.533e-54	Excitatory.neurons_1
FADS2	1.08482e-75	-0.267715	0.112	0.069	3.2612e-71	Excitatory.neurons_1
RPS13	5.63395e-75	-0.267796	0.161	0.106	1.69368e-70	Excitatory.neurons_1
RNF157	3.23235e-171	-0.26787	0.296	0.181	9.71708e-167	Excitatory.neurons_1
NAV1	0	-0.267894	0.509	0.28	0	Excitatory.neurons_1
IPCEF1	6.07623e-214	-0.268126	0.248	0.139	1.82664e-209	Excitatory.neurons_1
FASTK	4.3426e-113	-0.268245	0.192	0.12	1.30547e-108	Excitatory.neurons_1
MDH2	3.61649e-30	-0.26859	0.115	0.084	1.08719e-25	Excitatory.neurons_1
ENSA	0	-0.268722	0.404	0.226	0	Excitatory.neurons_1
RGL2	4.64224e-60	-0.268761	0.143	0.097	1.39555e-55	Excitatory.neurons_1
MYL6B	2.78353e-72	-0.268975	0.187	0.127	8.36783e-68	Excitatory.neurons_1
SEC61A1	1.36191e-27	-0.269527	0.123	0.092	4.09419e-23	Excitatory.neurons_1
ATP6V1A	0	-0.269557	0.534	0.308	0	Excitatory.neurons_1
DUSP3	2.35522e-147	-0.269662	0.186	0.108	7.08027e-143	Excitatory.neurons_1
HDAC5	2.08041e-88	-0.269888	0.194	0.128	6.25412e-84	Excitatory.neurons_1
NDUFA2	8.38e-71	-0.269898	0.14	0.091	2.5192e-66	Excitatory.neurons_1
DDX17	4.03921e-279	-0.269914	0.825	0.524	1.21427e-274	Excitatory.neurons_1
HAPLN4	4.41907e-72	-0.270032	0.135	0.087	1.32846e-67	Excitatory.neurons_1
PFDN2	6.30622e-167	-0.270099	0.249	0.15	1.89578e-162	Excitatory.neurons_1
SCG3	4.71007e-100	-0.270171	0.241	0.16	1.41594e-95	Excitatory.neurons_1
TMEM230	3.75285e-83	-0.270377	0.181	0.119	1.12818e-78	Excitatory.neurons_1
UBE2V2	3.08711e-215	-0.270413	0.285	0.165	9.28047e-211	Excitatory.neurons_1
PTPRE	6.71439e-225	-0.270996	0.369	0.221	2.01848e-220	Excitatory.neurons_1
NDUFS2	2.8357e-140	-0.271163	0.258	0.162	8.52468e-136	Excitatory.neurons_1
CTXN1	0	-0.271429	0.248	0.125	0	Excitatory.neurons_1
PITHD1	1.04842e-137	-0.271758	0.228	0.14	3.15176e-133	Excitatory.neurons_1
LSM4	4.34634e-91	-0.271777	0.166	0.106	1.3066e-86	Excitatory.neurons_1
UROS	3.3085e-145	-0.27194	0.215	0.129	9.94602e-141	Excitatory.neurons_1
CAMTA2	5.28767e-196	-0.272074	0.233	0.132	1.58958e-191	Excitatory.neurons_1
PTPRN	3.05591e-286	-0.272086	0.409	0.237	9.18667e-282	Excitatory.neurons_1
SPCS1	1.16472e-129	-0.272385	0.221	0.137	3.50137e-125	Excitatory.neurons_1
PRKCZ	4.02537e-261	-0.272418	0.316	0.179	1.21011e-256	Excitatory.neurons_1
PFKL	4.88396e-296	-0.27248	0.251	0.129	1.46822e-291	Excitatory.neurons_1
ZMIZ2	5.08827e-217	-0.272499	0.222	0.121	1.52964e-212	Excitatory.neurons_1
CSNK1E	0	-0.272837	0.474	0.27	0	Excitatory.neurons_1
BRI3BP	1.42857e-106	-0.273588	0.222	0.143	4.29458e-102	Excitatory.neurons_1
VAMP1	7.049e-92	-0.273736	0.161	0.102	2.11907e-87	Excitatory.neurons_1
OST4	9.36152e-53	-0.273821	0.128	0.087	2.81426e-48	Excitatory.neurons_1
NUMA1	1.8581e-185	-0.273834	0.236	0.136	5.58583e-181	Excitatory.neurons_1
PCBP2	6.10995e-283	-0.274219	0.339	0.191	1.83677e-278	Excitatory.neurons_1
RANGAP1	4.33184e-261	-0.27436	0.296	0.165	1.30224e-256	Excitatory.neurons_1
EPDR1	2.77669e-157	-0.274745	0.22	0.13	8.34729e-153	Excitatory.neurons_1
UBE2N	5.3075e-195	-0.27475	0.301	0.18	1.59554e-190	Excitatory.neurons_1
MTMR6	6.34453e-57	-0.275029	0.184	0.13	1.90729e-52	Excitatory.neurons_1
MLLT11	0	-0.275085	0.389	0.215	0	Excitatory.neurons_1
B3GAT3	1.47868e-113	-0.275266	0.222	0.142	4.4452e-109	Excitatory.neurons_1
CSTB	4.22452e-79	-0.275705	0.172	0.114	1.26998e-74	Excitatory.neurons_1
BAP1	1.95356e-61	-0.275827	0.121	0.079	5.87278e-57	Excitatory.neurons_1
NSG1	8.59629e-35	-0.276018	0.148	0.109	2.58422e-30	Excitatory.neurons_1
SMDT1	1.31175e-63	-0.276145	0.15	0.101	3.94338e-59	Excitatory.neurons_1
CADM3	1.11574e-293	-0.276147	0.387	0.222	3.35413e-289	Excitatory.neurons_1
RPS23	2.90263e-136	-0.276186	0.223	0.138	8.7259e-132	Excitatory.neurons_1
PCGF5	1.0536e-190	-0.276804	0.34	0.207	3.16732e-186	Excitatory.neurons_1
EIF5	3.5326e-215	-0.277183	0.267	0.153	1.06197e-210	Excitatory.neurons_1
UQCRC1	3.23852e-92	-0.27767	0.192	0.125	9.73563e-88	Excitatory.neurons_1
NUDT21	1.13009e-143	-0.277693	0.226	0.138	3.39727e-139	Excitatory.neurons_1
ATP6V1D	5.15748e-219	-0.277915	0.289	0.167	1.55044e-214	Excitatory.neurons_1
TTYH3	2.17001e-165	-0.27812	0.233	0.139	6.52347e-161	Excitatory.neurons_1
BCOR	7.46208e-251	-0.278397	0.297	0.169	2.24325e-246	Excitatory.neurons_1
ERH	9.03783e-130	-0.278435	0.22	0.137	2.71695e-125	Excitatory.neurons_1
STARD13	2.39287e-186	-0.2785	0.297	0.179	7.19346e-182	Excitatory.neurons_1
IPO13	1.95791e-109	-0.278528	0.125	0.072	5.88587e-105	Excitatory.neurons_1
PTOV1	4.37451e-109	-0.278715	0.211	0.135	1.31506e-104	Excitatory.neurons_1
RFK	5.66807e-95	-0.278849	0.176	0.112	1.70393e-90	Excitatory.neurons_1
TOMM7	3.52415e-178	-0.278882	0.289	0.177	1.05943e-173	Excitatory.neurons_1
PQLC1	7.99554e-123	-0.279193	0.188	0.114	2.40362e-118	Excitatory.neurons_1
C16orf72	3.14698e-168	-0.279504	0.225	0.132	9.46044e-164	Excitatory.neurons_1
RPS4X	6.43191e-142	-0.279694	0.244	0.152	1.93356e-137	Excitatory.neurons_1
EIF5A	4.42903e-92	-0.279749	0.172	0.111	1.33146e-87	Excitatory.neurons_1
WWP1	1.18305e-128	-0.279794	0.278	0.178	3.55649e-124	Excitatory.neurons_1
UBXN6	1.93789e-188	-0.279927	0.232	0.133	5.82567e-184	Excitatory.neurons_1
LRRC4B	5.66456e-174	-0.280255	0.289	0.176	1.70288e-169	Excitatory.neurons_1
SON	0	-0.280318	0.454	0.258	0	Excitatory.neurons_1
ACOT7	1.84785e-247	-0.280998	0.31	0.176	5.55502e-243	Excitatory.neurons_1
ATP13A2	1.97474e-192	-0.280999	0.348	0.213	5.93646e-188	Excitatory.neurons_1
LSS	4.26373e-120	-0.281161	0.159	0.094	1.28176e-115	Excitatory.neurons_1
DAZAP2	3.68688e-141	-0.281364	0.195	0.116	1.10835e-136	Excitatory.neurons_1
FUS	3.68984e-258	-0.281808	0.422	0.251	1.10924e-253	Excitatory.neurons_1
RPS8	1.7243e-235	-0.281824	0.31	0.18	5.18359e-231	Excitatory.neurons_1
POMP	3.6035e-190	-0.28202	0.253	0.148	1.08329e-185	Excitatory.neurons_1
NDUFB10	1.64188e-82	-0.282055	0.169	0.11	4.93582e-78	Excitatory.neurons_1
TMEM35	2.20722e-36	-0.282149	0.144	0.105	6.63534e-32	Excitatory.neurons_1
SLC25A22	1.75174e-127	-0.28261	0.205	0.127	5.26609e-123	Excitatory.neurons_1
SPTBN1	0	-0.283139	0.71	0.418	0	Excitatory.neurons_1
PPP1R12C	4.80267e-124	-0.283156	0.182	0.11	1.44378e-119	Excitatory.neurons_1
GNB2	5.6635e-158	-0.283173	0.226	0.135	1.70256e-153	Excitatory.neurons_1
PTGES3	7.83897e-232	-0.283261	0.303	0.175	2.35655e-227	Excitatory.neurons_1
DDB1	8.32541e-158	-0.283828	0.265	0.163	2.50278e-153	Excitatory.neurons_1
PRKAR1B	0	-0.284067	0.518	0.289	0	Excitatory.neurons_1
ZFAND6	4.58314e-78	-0.284138	0.142	0.09	1.37778e-73	Excitatory.neurons_1
TCF25	1.96437e-303	-0.284419	0.44	0.255	5.9053e-299	Excitatory.neurons_1
MEGF8	2.07555e-164	-0.284836	0.253	0.152	6.23952e-160	Excitatory.neurons_1
NAA38	8.62422e-172	-0.28505	0.266	0.16	2.59261e-167	Excitatory.neurons_1
UQCR11	2.2576e-95	-0.285055	0.158	0.098	6.78678e-91	Excitatory.neurons_1
GXYLT2	8.23577e-107	-0.285095	0.151	0.091	2.47584e-102	Excitatory.neurons_1
PRDX3	1.55796e-93	-0.28515	0.175	0.112	4.68354e-89	Excitatory.neurons_1
TSPYL2	4.49112e-183	-0.285566	0.39	0.245	1.35012e-178	Excitatory.neurons_1
SMARCD3	1.67812e-38	-0.285591	0.157	0.116	5.04476e-34	Excitatory.neurons_1
CHMP4B	2.6429e-194	-0.285725	0.228	0.13	7.94509e-190	Excitatory.neurons_1
PNKD	4.9589e-192	-0.286039	0.304	0.183	1.49075e-187	Excitatory.neurons_1
LIMK1	4.75395e-44	-0.286053	0.135	0.095	1.42913e-39	Excitatory.neurons_1
CSDE1	1.54448e-253	-0.286167	0.387	0.228	4.643e-249	Excitatory.neurons_1
RPL14	1.25794e-141	-0.286645	0.269	0.17	3.78161e-137	Excitatory.neurons_1
RPS24	2.98503e-180	-0.287098	0.281	0.171	8.9736e-176	Excitatory.neurons_1
VGF	5.56158e-205	-0.287421	0.241	0.135	1.67192e-200	Excitatory.neurons_1
COX5A	1.50984e-59	-0.287429	0.16	0.109	4.5389e-55	Excitatory.neurons_1
C8orf34	1.40247e-176	-0.287531	0.351	0.216	4.2161e-172	Excitatory.neurons_1
FAM168B	2.10623e-228	-0.287535	0.325	0.19	6.33175e-224	Excitatory.neurons_1
TMOD2	0	-0.287974	0.457	0.263	0	Excitatory.neurons_1
C19orf60	8.34509e-225	-0.287993	0.38	0.229	2.5087e-220	Excitatory.neurons_1
C19orf43	1.25896e-86	-0.288198	0.178	0.116	3.78469e-82	Excitatory.neurons_1
NPTXR	0	-0.288205	0.462	0.239	0	Excitatory.neurons_1
TAOK2	1.39937e-42	-0.288368	0.13	0.092	4.20677e-38	Excitatory.neurons_1
SYT4	4.24096e-298	-0.288473	0.346	0.193	1.27492e-293	Excitatory.neurons_1
CAPNS1	2.93813e-121	-0.288589	0.176	0.107	8.8326e-117	Excitatory.neurons_1
NDUFS8	1.41491e-65	-0.288615	0.167	0.114	4.25351e-61	Excitatory.neurons_1
TEF	2.27234e-97	-0.288816	0.171	0.108	6.83111e-93	Excitatory.neurons_1
ATG4C	1.66172e-298	-0.288876	0.237	0.12	4.99547e-294	Excitatory.neurons_1
MIR181A1HG	5.39132e-162	-0.289396	0.317	0.199	1.62074e-157	Excitatory.neurons_1
SUB1	0	-0.289492	0.463	0.261	0	Excitatory.neurons_1
DPYSL5	1.66468e-57	-0.289733	0.16	0.11	5.00436e-53	Excitatory.neurons_1
RPL21	2.35311e-183	-0.289758	0.333	0.209	7.07393e-179	Excitatory.neurons_1
FEM1B	1.04668e-167	-0.28979	0.251	0.151	3.14652e-163	Excitatory.neurons_1
NTN4	1.36482e-13	-0.289925	0.152	0.123	4.10292e-09	Excitatory.neurons_1
NDUFB1	2.76895e-133	-0.289951	0.219	0.135	8.32401e-129	Excitatory.neurons_1
CAMTA1	1.63723e-152	-0.289981	0.724	0.461	4.92184e-148	Excitatory.neurons_1
GIT1	1.71415e-219	-0.290235	0.227	0.124	5.15309e-215	Excitatory.neurons_1
HSP90B1	1.42071e-165	-0.290399	0.292	0.181	4.27094e-161	Excitatory.neurons_1
LRP1	2.30544e-286	-0.290428	0.332	0.184	6.93063e-282	Excitatory.neurons_1
KLF12	3.19017e-207	-0.290515	0.519	0.32	9.59028e-203	Excitatory.neurons_1
DTNA	0	-0.291185	0.748	0.442	0	Excitatory.neurons_1
BRD2	3.30597e-86	-0.291328	0.167	0.108	9.93841e-82	Excitatory.neurons_1
INSR	1.99688e-223	-0.291573	0.42	0.257	6.00301e-219	Excitatory.neurons_1
PARK7	2.72249e-80	-0.291663	0.172	0.113	8.18435e-76	Excitatory.neurons_1
SEMA6B	1.32492e-134	-0.292112	0.22	0.135	3.98298e-130	Excitatory.neurons_1
PRPF19	8.01844e-107	-0.292285	0.209	0.134	2.4105e-102	Excitatory.neurons_1
BLCAP	8.03287e-165	-0.292567	0.277	0.169	2.41484e-160	Excitatory.neurons_1
OCIAD1	3.66177e-275	-0.292623	0.518	0.311	1.1008e-270	Excitatory.neurons_1
ATN1	1.54907e-161	-0.292719	0.262	0.16	4.65683e-157	Excitatory.neurons_1
ATOX1	2.96985e-36	-0.293116	0.12	0.086	8.92795e-32	Excitatory.neurons_1
SLC4A7	8.25645e-122	-0.293132	0.25	0.16	2.48205e-117	Excitatory.neurons_1
CDS2	7.46136e-71	-0.293481	0.24	0.167	2.24303e-66	Excitatory.neurons_1
C12orf57	2.03524e-26	-0.293973	0.119	0.089	6.11835e-22	Excitatory.neurons_1
SBF1	1.28282e-96	-0.294079	0.152	0.094	3.85642e-92	Excitatory.neurons_1
FIGN	1.29392e-211	-0.294488	0.249	0.139	3.88977e-207	Excitatory.neurons_1
SEPT3	1.93439e-195	-0.294627	0.277	0.163	5.81517e-191	Excitatory.neurons_1
SYT3	5.67129e-226	-0.294883	0.279	0.16	1.7049e-221	Excitatory.neurons_1
LAMTOR1	4.74134e-25	-0.294973	0.112	0.084	1.42534e-20	Excitatory.neurons_1
H1F0	2.65356e-09	-0.294994	0.107	0.089	7.97713e-05	Excitatory.neurons_1
TMEM59	9.16418e-231	-0.295159	0.331	0.194	2.75494e-226	Excitatory.neurons_1
RABL6	1.37345e-244	-0.295191	0.28	0.156	4.12888e-240	Excitatory.neurons_1
NME3	9.69716e-246	-0.295219	0.309	0.177	2.91516e-241	Excitatory.neurons_1
ISCU	5.61738e-197	-0.295626	0.317	0.191	1.6887e-192	Excitatory.neurons_1
SMIM13	2.54494e-97	-0.296239	0.213	0.139	7.65059e-93	Excitatory.neurons_1
CCDC50	1.06012e-18	-0.29649	0.101	0.078	3.18692e-14	Excitatory.neurons_1
NDUFC1	2.19002e-83	-0.296594	0.205	0.137	6.58364e-79	Excitatory.neurons_1
TUFM	9.95108e-96	-0.296775	0.183	0.117	2.99149e-91	Excitatory.neurons_1
MAPRE3	2.19656e-195	-0.29715	0.304	0.182	6.60329e-191	Excitatory.neurons_1
ILF3	1.05381e-102	-0.297756	0.215	0.139	3.16795e-98	Excitatory.neurons_1
CUTA	1.4849e-55	-0.298064	0.176	0.123	4.46392e-51	Excitatory.neurons_1
FLOT1	1.09818e-170	-0.298391	0.301	0.186	3.30134e-166	Excitatory.neurons_1
PGM2L1	0	-0.298475	0.459	0.264	0	Excitatory.neurons_1
GRIN1	2.37839e-230	-0.298483	0.861	0.557	7.14991e-226	Excitatory.neurons_1
GMFB	1.41755e-134	-0.298719	0.205	0.125	4.26143e-130	Excitatory.neurons_1
INA	6.79816e-125	-0.298781	0.222	0.139	2.04366e-120	Excitatory.neurons_1
RPS14	1.3644e-288	-0.299143	0.432	0.254	4.10166e-284	Excitatory.neurons_1
RNF208	6.13936e-99	-0.299165	0.171	0.107	1.84562e-94	Excitatory.neurons_1
FBXO2	2.40466e-174	-0.299226	0.205	0.116	7.2289e-170	Excitatory.neurons_1
DMTN	0	-0.299404	0.371	0.202	0	Excitatory.neurons_1
PNMAL1	6.70213e-60	-0.299481	0.197	0.138	2.0148e-55	Excitatory.neurons_1
PRRC2B	2.55436e-248	-0.299595	0.384	0.226	7.67891e-244	Excitatory.neurons_1
FSCN1	7.57123e-113	-0.299749	0.167	0.102	2.27606e-108	Excitatory.neurons_1
FIS1	5.84017e-113	-0.300001	0.177	0.109	1.75567e-108	Excitatory.neurons_1
APBB1	0	-0.300089	0.457	0.262	0	Excitatory.neurons_1
TMEM30A	8.76453e-177	-0.30027	0.293	0.179	2.63479e-172	Excitatory.neurons_1
SH3BGRL3	5.24012e-66	-0.3009	0.152	0.102	1.57528e-61	Excitatory.neurons_1
PEG10	2.63227e-34	-0.301344	0.137	0.1	7.91314e-30	Excitatory.neurons_1
MYEOV2	3.52479e-231	-0.301898	0.312	0.181	1.05962e-226	Excitatory.neurons_1
HNRNPH2	9.56504e-77	-0.301953	0.178	0.118	2.87544e-72	Excitatory.neurons_1
SEC61G	2.00605e-31	-0.302077	0.141	0.105	6.03058e-27	Excitatory.neurons_1
CYC1	3.17272e-51	-0.302098	0.186	0.132	9.53783e-47	Excitatory.neurons_1
GPS1	1.20031e-80	-0.302251	0.165	0.108	3.60838e-76	Excitatory.neurons_1
ATP5EP2	6.41893e-91	-0.302447	0.173	0.111	1.92966e-86	Excitatory.neurons_1
SLC25A4	2.96764e-63	-0.302494	0.179	0.123	8.92131e-59	Excitatory.neurons_1
PTPRJ	5.53876e-282	-0.302584	0.395	0.228	1.66506e-277	Excitatory.neurons_1
PJA2	0	-0.30291	0.65	0.386	0	Excitatory.neurons_1
TIMM13	1.72728e-81	-0.303021	0.187	0.123	5.19255e-77	Excitatory.neurons_1
EFR3A	1.15099e-235	-0.303061	0.462	0.28	3.4601e-231	Excitatory.neurons_1
UBQLN2	1.17459e-66	-0.303083	0.171	0.116	3.53106e-62	Excitatory.neurons_1
DDT	7.79148e-25	-0.303148	0.118	0.089	2.34228e-20	Excitatory.neurons_1
SNPH	4.46902e-173	-0.303258	0.263	0.158	1.34348e-168	Excitatory.neurons_1
RPS19BP1	7.08824e-38	-0.303309	0.13	0.094	2.13087e-33	Excitatory.neurons_1
RPL4	4.31221e-131	-0.303311	0.202	0.123	1.29634e-126	Excitatory.neurons_1
H1FX	1.81151e-29	-0.303698	0.135	0.101	5.44575e-25	Excitatory.neurons_1
UBE2QL1	1.74739e-96	-0.303962	0.229	0.151	5.25299e-92	Excitatory.neurons_1
MVD	1.86309e-303	-0.304209	0.352	0.196	5.60082e-299	Excitatory.neurons_1
RPL35A	9.05075e-155	-0.304513	0.282	0.177	2.72084e-150	Excitatory.neurons_1
NCOA2	8.94455e-204	-0.304546	0.495	0.306	2.68891e-199	Excitatory.neurons_1
HPCAL4	1.62383e-177	-0.304709	0.227	0.132	4.88155e-173	Excitatory.neurons_1
CASD1	1.89664e-140	-0.304916	0.325	0.209	5.70167e-136	Excitatory.neurons_1
HSPA5	2.29866e-26	-0.304935	0.133	0.1	6.91025e-22	Excitatory.neurons_1
SLC38A1	2.10333e-173	-0.305008	0.412	0.259	6.32303e-169	Excitatory.neurons_1
DYNLT3	2.0948e-131	-0.305288	0.218	0.135	6.29738e-127	Excitatory.neurons_1
ACTR1A	5.31641e-81	-0.305367	0.181	0.119	1.59822e-76	Excitatory.neurons_1
SPPL3	4.62317e-291	-0.305595	0.488	0.288	1.38982e-286	Excitatory.neurons_1
NDUFV1	1.04457e-181	-0.305712	0.287	0.173	3.14019e-177	Excitatory.neurons_1
ADCY8	1.46768e-27	-0.30576	0.176	0.134	4.41214e-23	Excitatory.neurons_1
TBC1D3P1-DHX40P1	2.47206e-95	-0.306642	0.169	0.107	7.43149e-91	Excitatory.neurons_1
SERINC3	1.41777e-293	-0.306924	0.415	0.24	4.26211e-289	Excitatory.neurons_1
LINC00511	1.1236e-171	-0.307035	0.172	0.094	3.37778e-167	Excitatory.neurons_1
C1QTNF4	7.83883e-38	-0.307303	0.131	0.095	2.35651e-33	Excitatory.neurons_1
ELAVL2	6.82022e-167	-0.307523	0.519	0.331	2.05029e-162	Excitatory.neurons_1
B4GALNT4	3.82128e-287	-0.30771	0.335	0.186	1.14875e-282	Excitatory.neurons_1
NLGN3	5.1994e-82	-0.307761	0.139	0.088	1.56304e-77	Excitatory.neurons_1
CHGA	1.32968e-162	-0.307885	0.319	0.2	3.99728e-158	Excitatory.neurons_1
PNPLA6	2.83157e-117	-0.308453	0.196	0.121	8.51227e-113	Excitatory.neurons_1
VAPA	3.3874e-288	-0.308501	0.451	0.263	1.01832e-283	Excitatory.neurons_1
UBA1	9.39997e-116	-0.308537	0.248	0.16	2.82582e-111	Excitatory.neurons_1
MRFAP1	6.41978e-84	-0.30885	0.177	0.116	1.92991e-79	Excitatory.neurons_1
KIFC2	0	-0.308901	0.6	0.325	0	Excitatory.neurons_1
PRKCSH	9.96703e-82	-0.309695	0.151	0.097	2.99629e-77	Excitatory.neurons_1
RYR3	0	-0.309762	0.355	0.184	0	Excitatory.neurons_1
SLC4A3	3.65664e-53	-0.309916	0.175	0.123	1.09926e-48	Excitatory.neurons_1
OAT	4.65656e-142	-0.310056	0.264	0.165	1.39986e-137	Excitatory.neurons_1
MYL12B	1.66337e-76	-0.310195	0.162	0.106	5.00044e-72	Excitatory.neurons_1
SSU72	3.38522e-122	-0.310864	0.229	0.145	1.01766e-117	Excitatory.neurons_1
ARL8B	2.74776e-225	-0.311106	0.353	0.209	8.26031e-221	Excitatory.neurons_1
USMG5	8.16097e-211	-0.311525	0.328	0.196	2.45335e-206	Excitatory.neurons_1
AURKAIP1	4.01491e-88	-0.31202	0.18	0.116	1.20696e-83	Excitatory.neurons_1
NDUFB11	1.65149e-22	-0.312125	0.123	0.094	4.9647e-18	Excitatory.neurons_1
THSD7B	1.98274e-27	-0.312389	0.103	0.075	5.96052e-23	Excitatory.neurons_1
ATP6V1G1	5.04131e-139	-0.312603	0.282	0.179	1.51552e-134	Excitatory.neurons_1
TPCN1	2.40932e-150	-0.312708	0.178	0.102	7.24289e-146	Excitatory.neurons_1
BMP2K	5.77058e-154	-0.312732	0.207	0.122	1.73475e-149	Excitatory.neurons_1
PIN1	4.50033e-305	-0.313065	0.421	0.241	1.35289e-300	Excitatory.neurons_1
SPCS2	6.81134e-204	-0.313187	0.335	0.201	2.04763e-199	Excitatory.neurons_1
DNAJC6	0	-0.313248	0.647	0.379	0	Excitatory.neurons_1
SERINC5	1.04752e-254	-0.313369	0.271	0.148	3.14905e-250	Excitatory.neurons_1
PUF60	1.75823e-43	-0.313479	0.121	0.084	5.28559e-39	Excitatory.neurons_1
TOMM20	2.13726e-269	-0.313875	0.41	0.241	6.42502e-265	Excitatory.neurons_1
TMEM258	1.89248e-38	-0.313914	0.134	0.096	5.68918e-34	Excitatory.neurons_1
ARHGEF4	2.11674e-269	-0.31408	0.482	0.288	6.36334e-265	Excitatory.neurons_1
TCEAL7	2.51863e-52	-0.314464	0.19	0.135	7.57151e-48	Excitatory.neurons_1
PYGB	1.63029e-148	-0.314568	0.23	0.139	4.90098e-144	Excitatory.neurons_1
MXI1	4.907e-161	-0.314791	0.285	0.176	1.47514e-156	Excitatory.neurons_1
OAZ2	1.18065e-83	-0.315213	0.183	0.12	3.54926e-79	Excitatory.neurons_1
CTSB	9.77868e-149	-0.315624	0.254	0.157	2.93967e-144	Excitatory.neurons_1
CMPK1	1.56646e-85	-0.315805	0.191	0.125	4.7091e-81	Excitatory.neurons_1
CELF4	8.30495e-162	-0.315842	0.729	0.456	2.49664e-157	Excitatory.neurons_1
PCBP1	1.62958e-118	-0.315903	0.215	0.136	4.89885e-114	Excitatory.neurons_1
RAN	5.82169e-110	-0.31606	0.21	0.133	1.75012e-105	Excitatory.neurons_1
RTN4	1.08906e-153	-0.31625	0.88	0.6	3.27392e-149	Excitatory.neurons_1
SREBF1	1.00055e-69	-0.316314	0.111	0.069	3.00784e-65	Excitatory.neurons_1
RPS3	2.6773e-99	-0.3166	0.223	0.146	8.04851e-95	Excitatory.neurons_1
ADIPOR2	1.39092e-180	-0.316717	0.186	0.102	4.18138e-176	Excitatory.neurons_1
PRRC2A	6.97693e-141	-0.317389	0.227	0.139	2.09741e-136	Excitatory.neurons_1
SH3GLB2	0	-0.31748	0.314	0.167	0	Excitatory.neurons_1
UBL5	1.31971e-105	-0.317956	0.197	0.125	3.96732e-101	Excitatory.neurons_1
RAB5B	1.20365e-120	-0.318793	0.212	0.133	3.61842e-116	Excitatory.neurons_1
KIAA0430	2.47826e-135	-0.319312	0.221	0.136	7.45014e-131	Excitatory.neurons_1
HSBP1	3.14511e-66	-0.319354	0.187	0.128	9.45484e-62	Excitatory.neurons_1
SAP18	1.36927e-82	-0.319623	0.201	0.134	4.11628e-78	Excitatory.neurons_1
ROBO2	2.48302e-167	-0.319903	0.892	0.586	7.46444e-163	Excitatory.neurons_1
CALY	1.04669e-119	-0.319968	0.316	0.208	3.14657e-115	Excitatory.neurons_1
VPS28	5.80827e-112	-0.320381	0.227	0.146	1.74608e-107	Excitatory.neurons_1
RHEB	0	-0.32047	0.448	0.255	0	Excitatory.neurons_1
CRADD	4.79325e-66	-0.320766	0.188	0.129	1.44095e-61	Excitatory.neurons_1
FBXW5	7.26834e-139	-0.320795	0.195	0.117	2.18501e-134	Excitatory.neurons_1
MAPK8IP3	2.05654e-291	-0.321119	0.508	0.302	6.18238e-287	Excitatory.neurons_1
DGCR2	1.03531e-178	-0.321359	0.299	0.182	3.11235e-174	Excitatory.neurons_1
H2AFV	1.39152e-65	-0.321817	0.171	0.117	4.18319e-61	Excitatory.neurons_1
SELT	9.78373e-125	-0.321894	0.27	0.173	2.94118e-120	Excitatory.neurons_1
ARL6IP4	1.85199e-234	-0.322035	0.335	0.196	5.56745e-230	Excitatory.neurons_1
GNAO1	0	-0.322261	0.472	0.268	0	Excitatory.neurons_1
MAPK1	0	-0.322357	0.568	0.327	0	Excitatory.neurons_1
GPM6A	8.51547e-54	-0.322505	0.958	0.693	2.55992e-49	Excitatory.neurons_1
TGOLN2	3.25963e-133	-0.322973	0.26	0.164	9.79909e-129	Excitatory.neurons_1
AC105402.4	0	-0.322979	0.329	0.141	0	Excitatory.neurons_1
D2HGDH	1.47538e-46	-0.323107	0.123	0.085	4.43528e-42	Excitatory.neurons_1
MAZ	7.71933e-70	-0.323149	0.159	0.106	2.32059e-65	Excitatory.neurons_1
KIAA1456	2.9858e-25	-0.32332	0.277	0.215	8.97592e-21	Excitatory.neurons_1
CDH7	1.58365e-10	-0.323539	0.122	0.132	4.76076e-06	Excitatory.neurons_1
COPE	1.00214e-23	-0.323768	0.118	0.089	3.01262e-19	Excitatory.neurons_1
ZNF804A	0	-0.324236	0.412	0.213	0	Excitatory.neurons_1
COPRS	2.30992e-89	-0.324551	0.195	0.128	6.94409e-85	Excitatory.neurons_1
PAFAH1B2	4.81659e-121	-0.324598	0.254	0.163	1.44796e-116	Excitatory.neurons_1
MAGED2	2.21379e-13	-0.325004	0.131	0.106	6.65509e-09	Excitatory.neurons_1
KIDINS220	2.72058e-220	-0.325475	0.465	0.286	8.17861e-216	Excitatory.neurons_1
HNRNPA1	2.1797e-137	-0.32632	0.251	0.157	6.55263e-133	Excitatory.neurons_1
XPO5	8.39798e-151	-0.326588	0.275	0.171	2.5246e-146	Excitatory.neurons_1
DNAJB11	1.4529e-91	-0.326875	0.208	0.137	4.3677e-87	Excitatory.neurons_1
CCP110	3.78866e-197	-0.327347	0.231	0.131	1.13895e-192	Excitatory.neurons_1
DYNLRB1	1.43939e-147	-0.327389	0.262	0.163	4.32709e-143	Excitatory.neurons_1
SREBF2	2.91849e-291	-0.32748	0.45	0.262	8.77356e-287	Excitatory.neurons_1
CYTH1	3.22194e-100	-0.328096	0.196	0.125	9.6858e-96	Excitatory.neurons_1
OTUB1	1.75103e-145	-0.328409	0.263	0.164	5.26395e-141	Excitatory.neurons_1
FGD4	5.22597e-66	-0.328602	0.168	0.114	1.57103e-61	Excitatory.neurons_1
ENTPD6	1.80097e-173	-0.329213	0.264	0.158	5.41409e-169	Excitatory.neurons_1
PFN1	3.36276e-40	-0.330159	0.129	0.092	1.01091e-35	Excitatory.neurons_1
CD59	8.92174e-66	-0.330221	0.177	0.12	2.68205e-61	Excitatory.neurons_1
C19orf70	2.57845e-89	-0.330305	0.184	0.119	7.75134e-85	Excitatory.neurons_1
GPS2	1.30696e-143	-0.330873	0.196	0.117	3.92898e-139	Excitatory.neurons_1
TCF4	9.60469e-12	-0.330902	0.926	0.644	2.88736e-07	Excitatory.neurons_1
GOLIM4	3.79037e-20	-0.331046	0.132	0.102	1.13946e-15	Excitatory.neurons_1
PGK1	7.20655e-117	-0.331434	0.262	0.169	2.16643e-112	Excitatory.neurons_1
GNB2L1	7.30062e-84	-0.331724	0.202	0.134	2.19471e-79	Excitatory.neurons_1
NTM	2.50296e-290	-0.331795	0.868	0.547	7.52439e-286	Excitatory.neurons_1
WDR82	2.51308e-98	-0.331817	0.209	0.136	7.55482e-94	Excitatory.neurons_1
C1orf122	3.06793e-86	-0.332069	0.199	0.131	9.22282e-82	Excitatory.neurons_1
ATXN7L3	5.78824e-71	-0.332335	0.151	0.1	1.74006e-66	Excitatory.neurons_1
SLC4A4	0	-0.332619	0.256	0.128	0	Excitatory.neurons_1
TPT1	3.06972e-233	-0.332663	0.306	0.177	9.2282e-229	Excitatory.neurons_1
SPRYD3	1.24838e-77	-0.332703	0.188	0.126	3.75289e-73	Excitatory.neurons_1
ELMO1	0	-0.332822	0.604	0.298	0	Excitatory.neurons_1
SFXN5	0	-0.332927	0.328	0.173	0	Excitatory.neurons_1
CLTB	1.49593e-136	-0.33349	0.272	0.172	4.49706e-132	Excitatory.neurons_1
DNM1	9.22481e-246	-0.333594	0.75	0.467	2.77316e-241	Excitatory.neurons_1
CD99L2	3.31743e-168	-0.334448	0.305	0.187	9.97285e-164	Excitatory.neurons_1
GPD2	1.46774e-23	-0.334994	0.167	0.13	4.41231e-19	Excitatory.neurons_1
TMBIM6	3.98265e-272	-0.335052	0.408	0.238	1.19727e-267	Excitatory.neurons_1
RAD21	8.59954e-154	-0.335063	0.297	0.186	2.5852e-149	Excitatory.neurons_1
OGFRL1	2.12542e-95	-0.335231	0.199	0.129	6.38943e-91	Excitatory.neurons_1
SGTA	3.8458e-57	-0.335271	0.133	0.09	1.15612e-52	Excitatory.neurons_1
PEA15	2.70367e-224	-0.33534	0.264	0.149	8.12777e-220	Excitatory.neurons_1
ZNF428	3.93051e-112	-0.335405	0.241	0.155	1.18159e-107	Excitatory.neurons_1
INSIG1	4.40845e-21	-0.335593	0.115	0.088	1.32527e-16	Excitatory.neurons_1
RPS29	9.87614e-99	-0.335658	0.202	0.131	2.96897e-94	Excitatory.neurons_1
TRMT112	3.75614e-54	-0.336058	0.171	0.119	1.12917e-49	Excitatory.neurons_1
ARHGDIA	5.10762e-122	-0.33609	0.192	0.118	1.53545e-117	Excitatory.neurons_1
ADD1	3.69279e-273	-0.336251	0.42	0.246	1.11013e-268	Excitatory.neurons_1
CBX7	4.39424e-86	-0.336914	0.194	0.128	1.321e-81	Excitatory.neurons_1
BCAT1	2.51337e-18	-0.336932	0.184	0.146	7.5557e-14	Excitatory.neurons_1
UBE2M	4.19245e-70	-0.33734	0.162	0.108	1.26033e-65	Excitatory.neurons_1
MZT2B	9.38401e-166	-0.337352	0.284	0.174	2.82102e-161	Excitatory.neurons_1
GRIK2	5.50384e-292	-0.337449	0.883	0.519	1.65457e-287	Excitatory.neurons_1
ARHGAP35	2.63367e-188	-0.3375	0.314	0.191	7.91735e-184	Excitatory.neurons_1
REEP2	3.38056e-257	-0.337524	0.404	0.238	1.01626e-252	Excitatory.neurons_1
RPL3	1.67575e-141	-0.337734	0.299	0.191	5.03763e-137	Excitatory.neurons_1
SLC25A5	5.57582e-10	-0.33779	0.116	0.095	1.6762e-05	Excitatory.neurons_1
PALM	0	-0.33812	0.297	0.154	0	Excitatory.neurons_1
HHIP	1.41674e-287	-0.338688	0.201	0.098	4.25899e-283	Excitatory.neurons_1
ABAT	1.79567e-49	-0.338893	0.214	0.154	5.39816e-45	Excitatory.neurons_1
DIP2B	0	-0.339065	0.386	0.213	0	Excitatory.neurons_1
MAPK3	5.45978e-37	-0.339668	0.129	0.093	1.64132e-32	Excitatory.neurons_1
UHMK1	2.63055e-151	-0.340212	0.238	0.144	7.90797e-147	Excitatory.neurons_1
CDK5R1	0	-0.340417	0.45	0.258	0	Excitatory.neurons_1
SEC62	1.91633e-252	-0.340491	0.541	0.329	5.76088e-248	Excitatory.neurons_1
TSPYL4	1.51687e-93	-0.340921	0.216	0.142	4.56e-89	Excitatory.neurons_1
SPAG9	4.64656e-257	-0.341376	0.48	0.288	1.39685e-252	Excitatory.neurons_1
ACO2	8.33194e-100	-0.341821	0.23	0.151	2.50475e-95	Excitatory.neurons_1
RPS16	2.02695e-64	-0.342244	0.176	0.121	6.09341e-60	Excitatory.neurons_1
RYBP	6.1561e-250	-0.342564	0.288	0.162	1.85065e-245	Excitatory.neurons_1
PSD	0	-0.343343	0.401	0.223	0	Excitatory.neurons_1
ABHD17A	7.38638e-85	-0.344616	0.153	0.097	2.22049e-80	Excitatory.neurons_1
NDRG1	1.64103e-179	-0.344844	0.121	0.057	4.93328e-175	Excitatory.neurons_1
YWHAQ	3.91947e-245	-0.34487	0.347	0.202	1.17827e-240	Excitatory.neurons_1
PRUNE2	0	-0.345152	0.489	0.273	0	Excitatory.neurons_1
MUM1	1.24352e-137	-0.345363	0.304	0.194	3.73828e-133	Excitatory.neurons_1
ZBTB7A	1.81042e-198	-0.345938	0.26	0.151	5.44248e-194	Excitatory.neurons_1
UTRN	2.76997e-33	-0.346216	0.227	0.172	8.32709e-29	Excitatory.neurons_1
SLC6A8	1.66727e-60	-0.346544	0.152	0.103	5.01216e-56	Excitatory.neurons_1
CDK5R2	4.15816e-127	-0.346577	0.215	0.133	1.25003e-122	Excitatory.neurons_1
SRRM2	0	-0.34671	0.547	0.322	0	Excitatory.neurons_1
RPL11	8.55711e-97	-0.346771	0.233	0.155	2.57244e-92	Excitatory.neurons_1
ADRBK1	1.464e-72	-0.347187	0.165	0.109	4.40107e-68	Excitatory.neurons_1
INF2	1.08457e-257	-0.347401	0.235	0.123	3.26044e-253	Excitatory.neurons_1
NENF	1.59861e-93	-0.347833	0.176	0.112	4.80573e-89	Excitatory.neurons_1
NAP1L4	1.48508e-106	-0.347844	0.244	0.159	4.46444e-102	Excitatory.neurons_1
RPL38	1.83581e-157	-0.347891	0.29	0.182	5.5188e-153	Excitatory.neurons_1
SEMA6A	6.11419e-102	-0.348962	0.136	0.081	1.83805e-97	Excitatory.neurons_1
SLCO3A1	1.11732e-226	-0.349467	0.335	0.198	3.35887e-222	Excitatory.neurons_1
FAM195B	1.41663e-86	-0.349734	0.206	0.137	4.25868e-82	Excitatory.neurons_1
WSB1	8.83239e-209	-0.349752	0.733	0.453	2.65519e-204	Excitatory.neurons_1
DPP7	0	-0.349968	0.412	0.234	0	Excitatory.neurons_1
SNU13	8.20247e-113	-0.349979	0.263	0.171	2.46583e-108	Excitatory.neurons_1
CPEB2	3.55089e-124	-0.350527	0.256	0.164	1.06747e-119	Excitatory.neurons_1
EIF1B	7.21782e-172	-0.351212	0.322	0.198	2.16982e-167	Excitatory.neurons_1
CNTNAP3B	5.68415e-120	-0.351217	0.306	0.196	1.70877e-115	Excitatory.neurons_1
SYNGR1	1.98842e-244	-0.35136	0.494	0.3	5.97759e-240	Excitatory.neurons_1
CNR1	8.30774e-215	-0.351486	0.241	0.135	2.49747e-210	Excitatory.neurons_1
CALR	3.36842e-41	-0.351643	0.159	0.115	1.01262e-36	Excitatory.neurons_1
VSNL1	0	-0.351657	0.801	0.493	0	Excitatory.neurons_1
GABARAPL1	4.58874e-201	-0.352264	0.368	0.225	1.37947e-196	Excitatory.neurons_1
TPRG1L	3.72522e-70	-0.352766	0.158	0.105	1.11987e-65	Excitatory.neurons_1
SNRPD2	1.78359e-82	-0.353552	0.209	0.141	5.36183e-78	Excitatory.neurons_1
BDNF-AS	9.23756e-175	-0.353626	0.322	0.199	2.77699e-170	Excitatory.neurons_1
SCN1B	1.99591e-168	-0.353814	0.254	0.151	6.00011e-164	Excitatory.neurons_1
TMEM259	4.77423e-245	-0.354978	0.378	0.223	1.43523e-240	Excitatory.neurons_1
ZFAND5	3.91622e-292	-0.355107	0.444	0.258	1.17729e-287	Excitatory.neurons_1
IRF2BP2	8.04605e-31	-0.355578	0.146	0.109	2.4188e-26	Excitatory.neurons_1
STX1B	1.64552e-137	-0.35601	0.283	0.179	4.94676e-133	Excitatory.neurons_1
HMP19	1.94986e-164	-0.356269	0.423	0.27	5.86166e-160	Excitatory.neurons_1
SRGAP2	4.991e-207	-0.356549	0.338	0.204	1.5004e-202	Excitatory.neurons_1
ANXA6	2.31387e-160	-0.356795	0.282	0.174	6.95594e-156	Excitatory.neurons_1
C9orf16	2.33323e-283	-0.35698	0.368	0.21	7.01416e-279	Excitatory.neurons_1
THRA	1.72293e-127	-0.357065	0.237	0.148	5.17948e-123	Excitatory.neurons_1
FNBP1L	9.43925e-09	-0.357462	0.196	0.199	0.000283763	Excitatory.neurons_1
RPLP0	2.01931e-23	-0.358548	0.136	0.104	6.07045e-19	Excitatory.neurons_1
SRGAP1	3.75764e-22	-0.358595	0.11	0.083	1.12962e-17	Excitatory.neurons_1
GRIK3	2.45323e-12	-0.358674	0.112	0.123	7.37489e-08	Excitatory.neurons_1
ATP6V1E1	3.49256e-163	-0.358978	0.266	0.162	1.04993e-158	Excitatory.neurons_1
RPL23A	6.00472e-82	-0.359153	0.218	0.147	1.80514e-77	Excitatory.neurons_1
TUBB4B	1.09437e-83	-0.359236	0.2	0.133	3.28988e-79	Excitatory.neurons_1
CAPZB	5.49677e-174	-0.359896	0.353	0.22	1.65244e-169	Excitatory.neurons_1
LGI3	1.59304e-84	-0.359961	0.193	0.127	4.78899e-80	Excitatory.neurons_1
FAM134A	2.26253e-110	-0.360293	0.259	0.169	6.80162e-106	Excitatory.neurons_1
RPL27A	4.78568e-116	-0.360306	0.275	0.18	1.43867e-111	Excitatory.neurons_1
MAP1LC3B	1.11992e-92	-0.360339	0.243	0.161	3.3667e-88	Excitatory.neurons_1
TKT	2.39161e-32	-0.36034	0.145	0.108	7.18964e-28	Excitatory.neurons_1
LAMP1	1.98698e-130	-0.36044	0.22	0.136	5.97326e-126	Excitatory.neurons_1
RPS5	2.52182e-38	-0.360961	0.145	0.105	7.5811e-34	Excitatory.neurons_1
KCNAB2	0	-0.36186	0.42	0.237	0	Excitatory.neurons_1
SAT1	1.29906e-181	-0.362094	0.337	0.206	3.90524e-177	Excitatory.neurons_1
NCAN	1.51455e-206	-0.362433	0.228	0.127	4.55303e-202	Excitatory.neurons_1
SLC48A1	5.95719e-59	-0.36247	0.129	0.086	1.79085e-54	Excitatory.neurons_1
DDN	2.15915e-154	-0.362848	0.138	0.073	6.49083e-150	Excitatory.neurons_1
RAC1	2.13102e-233	-0.36316	0.371	0.221	6.40627e-229	Excitatory.neurons_1
ARF1	1.14073e-170	-0.363364	0.322	0.199	3.42925e-166	Excitatory.neurons_1
SELM	1.49031e-13	-0.363722	0.146	0.118	4.48018e-09	Excitatory.neurons_1
DACT3	5.43149e-12	-0.363883	0.107	0.087	1.63281e-07	Excitatory.neurons_1
PCBP4	2.50067e-166	-0.363993	0.258	0.154	7.51753e-162	Excitatory.neurons_1
PABPN1	0	-0.364384	0.502	0.284	0	Excitatory.neurons_1
MAP2K2	1.38339e-87	-0.364699	0.204	0.134	4.15875e-83	Excitatory.neurons_1
BACH2	4.84047e-52	-0.365002	0.319	0.231	1.45514e-47	Excitatory.neurons_1
TMEM130	1.07293e-168	-0.36563	0.386	0.245	3.22544e-164	Excitatory.neurons_1
TTYH1	0	-0.365955	0.299	0.136	0	Excitatory.neurons_1
HACD3	5.86393e-114	-0.366285	0.362	0.24	1.76282e-109	Excitatory.neurons_1
SNAP25	1.12562e-80	-0.366858	0.962	0.702	3.38383e-76	Excitatory.neurons_1
PHYHIP	0	-0.367143	0.512	0.279	0	Excitatory.neurons_1
ATP6V0D1	3.06738e-84	-0.367925	0.228	0.153	9.22115e-80	Excitatory.neurons_1
AP2S1	2.84725e-88	-0.368082	0.21	0.139	8.5594e-84	Excitatory.neurons_1
RPSA	5.12778e-137	-0.368135	0.22	0.135	1.54151e-132	Excitatory.neurons_1
MTPN	1.8248e-229	-0.368565	0.32	0.186	5.4857e-225	Excitatory.neurons_1
PPFIA3	1.37423e-141	-0.368655	0.265	0.166	4.13121e-137	Excitatory.neurons_1
SDC3	1.54255e-145	-0.369186	0.204	0.12	4.6372e-141	Excitatory.neurons_1
APC2	1.21385e-186	-0.369308	0.309	0.186	3.64907e-182	Excitatory.neurons_1
DNAJB6	3.24252e-173	-0.37016	0.363	0.227	9.74767e-169	Excitatory.neurons_1
WASH1	1.17605e-197	-0.370171	0.304	0.181	3.53544e-193	Excitatory.neurons_1
AKAP11	2.51966e-294	-0.37022	0.498	0.294	7.57462e-290	Excitatory.neurons_1
MICALL2	6.57706e-196	-0.370507	0.216	0.12	1.9772e-191	Excitatory.neurons_1
DIP2A	3.23558e-29	-0.370565	0.212	0.161	9.72679e-25	Excitatory.neurons_1
LPGAT1	5.34282e-199	-0.371177	0.316	0.19	1.60616e-194	Excitatory.neurons_1
HNRNPA3	6.54319e-158	-0.371586	0.364	0.231	1.96701e-153	Excitatory.neurons_1
DPP10	0	-0.371827	0.982	0.605	0	Excitatory.neurons_1
CDK16	1.10004e-47	-0.373897	0.169	0.12	3.30694e-43	Excitatory.neurons_1
NFIB	1.4167e-245	-0.374668	0.567	0.339	4.25888e-241	Excitatory.neurons_1
RORA	2.2178e-99	-0.374897	0.807	0.531	6.66714e-95	Excitatory.neurons_1
OOEP	5.27051e-145	-0.375118	0.261	0.163	1.58442e-140	Excitatory.neurons_1
KIF3C	5.87666e-237	-0.375288	0.385	0.228	1.76664e-232	Excitatory.neurons_1
TOM1L2	1.81118e-233	-0.375644	0.372	0.22	5.44478e-229	Excitatory.neurons_1
HNRNPA2B1	9.85083e-236	-0.3757	0.55	0.337	2.96136e-231	Excitatory.neurons_1
RGS4	0	-0.37591	0.565	0.308	0	Excitatory.neurons_1
RCN2	7.23695e-102	-0.376232	0.312	0.208	2.17557e-97	Excitatory.neurons_1
MDH1	1.02679e-245	-0.376255	0.435	0.259	3.08674e-241	Excitatory.neurons_1
EPB41L1	4.14561e-208	-0.376373	0.364	0.22	1.24625e-203	Excitatory.neurons_1
SAMD4A	3.49728e-42	-0.376511	0.253	0.188	1.05135e-37	Excitatory.neurons_1
RBX1	3.10966e-181	-0.376772	0.343	0.21	9.34825e-177	Excitatory.neurons_1
PCDH11Y	1.10324e-21	-0.376874	0.286	0.225	3.31655e-17	Excitatory.neurons_1
SRP9	5.80434e-73	-0.377132	0.223	0.152	1.7449e-68	Excitatory.neurons_1
BEX2	4.34423e-199	-0.377148	0.43	0.267	1.30596e-194	Excitatory.neurons_1
TECR	5.10088e-82	-0.377432	0.189	0.125	1.53343e-77	Excitatory.neurons_1
GNB1	1.2012e-270	-0.377565	0.483	0.286	3.61105e-266	Excitatory.neurons_1
CDIP1	8.62845e-105	-0.377805	0.247	0.161	2.59389e-100	Excitatory.neurons_1
BIN1	3.8308e-303	-0.377893	0.456	0.265	1.15162e-298	Excitatory.neurons_1
STMN4	1.97426e-135	-0.37793	0.272	0.172	5.93501e-131	Excitatory.neurons_1
MARCKS	3.07671e-171	-0.378212	0.295	0.181	9.24919e-167	Excitatory.neurons_1
ATP6V0B	2.44895e-162	-0.378242	0.359	0.227	7.36202e-158	Excitatory.neurons_1
VSTM2L	2.11534e-117	-0.378327	0.271	0.174	6.35913e-113	Excitatory.neurons_1
RDX	2.55198e-57	-0.378514	0.186	0.129	7.67177e-53	Excitatory.neurons_1
SYMPK	2.78294e-138	-0.378533	0.234	0.144	8.36607e-134	Excitatory.neurons_1
PRKAR1A	7.1852e-236	-0.378858	0.45	0.271	2.16001e-231	Excitatory.neurons_1
HCN2	1.06848e-18	-0.379114	0.116	0.09	3.21206e-14	Excitatory.neurons_1
FASN	6.3537e-71	-0.37926	0.18	0.121	1.91005e-66	Excitatory.neurons_1
USP11	2.90808e-108	-0.379573	0.343	0.229	8.74227e-104	Excitatory.neurons_1
RAD51B	2.34243e-125	-0.379975	0.187	0.113	7.04181e-121	Excitatory.neurons_1
SLC25A3	7.30338e-123	-0.380761	0.277	0.178	2.19554e-118	Excitatory.neurons_1
UBL3	6.88183e-155	-0.381006	0.303	0.189	2.06881e-150	Excitatory.neurons_1
LAMTOR5	5.29034e-52	-0.381229	0.19	0.134	1.59038e-47	Excitatory.neurons_1
LAMTOR4	4.17877e-87	-0.381367	0.218	0.145	1.25622e-82	Excitatory.neurons_1
ATP2A2	4.07154e-208	-0.382142	0.62	0.39	1.22399e-203	Excitatory.neurons_1
ARL8A	1.38202e-67	-0.382191	0.18	0.122	4.15464e-63	Excitatory.neurons_1
NFE2L1	1.4945e-78	-0.382224	0.252	0.173	4.49277e-74	Excitatory.neurons_1
PREPL	3.08507e-164	-0.383211	0.749	0.483	9.27434e-160	Excitatory.neurons_1
GPX1	6.26013e-17	-0.383219	0.134	0.106	1.88192e-12	Excitatory.neurons_1
SDCBP	2.63177e-89	-0.384085	0.211	0.139	7.91163e-85	Excitatory.neurons_1
SUMO3	1.14839e-132	-0.384287	0.257	0.163	3.4523e-128	Excitatory.neurons_1
NDUFB9	1.31226e-14	-0.384717	0.143	0.115	3.94492e-10	Excitatory.neurons_1
TNPO2	1.6823e-125	-0.384964	0.275	0.177	5.05734e-121	Excitatory.neurons_1
CSPG5	8.70279e-22	-0.38504	0.153	0.119	2.61623e-17	Excitatory.neurons_1
FKBP2	2.06917e-53	-0.385072	0.204	0.145	6.22034e-49	Excitatory.neurons_1
ATP5L	1.50007e-167	-0.385292	0.365	0.228	4.5095e-163	Excitatory.neurons_1
B3GAT1	9.86233e-221	-0.385849	0.296	0.171	2.96481e-216	Excitatory.neurons_1
XKR4	1.10721e-126	-0.386398	0.617	0.389	3.32849e-122	Excitatory.neurons_1
PACS2	3.02816e-170	-0.386898	0.275	0.166	9.10325e-166	Excitatory.neurons_1
MCC	7.90164e-09	-0.387186	0.097	0.105	0.000237539	Excitatory.neurons_1
ARHGDIG	4.71831e-105	-0.387928	0.251	0.164	1.41842e-100	Excitatory.neurons_1
GABARAPL2	1.07389e-109	-0.388179	0.283	0.186	3.22832e-105	Excitatory.neurons_1
PINK1	6.97772e-93	-0.388508	0.219	0.144	2.09764e-88	Excitatory.neurons_1
MBD3	3.06162e-28	-0.388527	0.102	0.075	9.20383e-24	Excitatory.neurons_1
NAP1L2	2.11041e-100	-0.388744	0.297	0.199	6.34431e-96	Excitatory.neurons_1
CLIP3	4.19279e-97	-0.388995	0.276	0.184	1.26044e-92	Excitatory.neurons_1
ZFYVE16	5.70098e-267	-0.389111	0.347	0.198	1.71383e-262	Excitatory.neurons_1
FAM110B	2.03991e-53	-0.389985	0.258	0.183	6.13239e-49	Excitatory.neurons_1
ADAP1	1.9295e-58	-0.390449	0.158	0.109	5.80045e-54	Excitatory.neurons_1
TRIM2	7.98836e-265	-0.392225	0.671	0.411	2.40146e-260	Excitatory.neurons_1
RTN3	5.41187e-95	-0.392275	0.866	0.583	1.62692e-90	Excitatory.neurons_1
DYNC1H1	2.49662e-212	-0.392444	0.557	0.345	7.50535e-208	Excitatory.neurons_1
C6orf1	4.13797e-52	-0.39257	0.211	0.151	1.24396e-47	Excitatory.neurons_1
ST6GALNAC6	3.32535e-45	-0.392806	0.145	0.102	9.99665e-41	Excitatory.neurons_1
MAP7D1	7.79485e-64	-0.392815	0.227	0.158	2.34329e-59	Excitatory.neurons_1
TERF2IP	4.08467e-189	-0.393029	0.478	0.3	1.22793e-184	Excitatory.neurons_1
TAGLN3	4.28591e-245	-0.39312	0.468	0.283	1.28843e-240	Excitatory.neurons_1
ZMAT3	1.94401e-194	-0.393392	0.325	0.196	5.84409e-190	Excitatory.neurons_1
POLR2L	5.21e-65	-0.394001	0.192	0.132	1.56623e-60	Excitatory.neurons_1
CHCHD2	1.74058e-78	-0.394305	0.224	0.152	5.23255e-74	Excitatory.neurons_1
AHCYL1	1.64235e-235	-0.395385	0.308	0.176	4.93724e-231	Excitatory.neurons_1
NDUFA3	7.48586e-48	-0.396854	0.179	0.128	2.2504e-43	Excitatory.neurons_1
RPS28	1.61707e-87	-0.397219	0.232	0.155	4.86125e-83	Excitatory.neurons_1
ALCAM	3.33656e-301	-0.397905	0.391	0.219	1.00304e-296	Excitatory.neurons_1
PLXDC2	0	-0.39862	0.5	0.231	0	Excitatory.neurons_1
TUBA4A	1.16263e-144	-0.399034	0.274	0.171	3.4951e-140	Excitatory.neurons_1
SCN2B	3.69756e-21	-0.39915	0.182	0.142	1.11156e-16	Excitatory.neurons_1
BNIP3	5.34364e-160	-0.399643	0.311	0.194	1.6064e-155	Excitatory.neurons_1
SLC17A7	0	-0.399863	0.641	0.336	0	Excitatory.neurons_1
FAM127A	2.66228e-149	-0.400333	0.289	0.18	8.00335e-145	Excitatory.neurons_1
HCFC1R1	2.03919e-67	-0.400475	0.247	0.173	6.13022e-63	Excitatory.neurons_1
SLC27A1	8.65489e-76	-0.400879	0.18	0.12	2.60183e-71	Excitatory.neurons_1
VDAC1	3.54204e-156	-0.401485	0.331	0.208	1.06481e-151	Excitatory.neurons_1
RPS18	7.06763e-117	-0.401674	0.272	0.178	2.12467e-112	Excitatory.neurons_1
RPLP2	1.87171e-141	-0.402046	0.285	0.18	5.62673e-137	Excitatory.neurons_1
NDUFB7	6.79598e-39	-0.402391	0.17	0.124	2.04301e-34	Excitatory.neurons_1
TMEM63B	4.55759e-136	-0.402715	0.29	0.185	1.3701e-131	Excitatory.neurons_1
ATP5G3	1.54011e-132	-0.403205	0.295	0.188	4.62988e-128	Excitatory.neurons_1
AGAP1	0	-0.403532	0.666	0.38	0	Excitatory.neurons_1
ARL6IP5	2.68346e-106	-0.404146	0.318	0.211	8.06701e-102	Excitatory.neurons_1
EPS15	2.92174e-170	-0.404527	0.36	0.226	8.78332e-166	Excitatory.neurons_1
SPARCL1	0	-0.404977	0.748	0.445	0	Excitatory.neurons_1
ATPIF1	2.47817e-165	-0.40523	0.408	0.259	7.44988e-161	Excitatory.neurons_1
CYFIP2	3.3008e-172	-0.405281	0.5	0.316	9.92288e-168	Excitatory.neurons_1
ATP5G1	4.70846e-103	-0.405568	0.289	0.191	1.41546e-98	Excitatory.neurons_1
CAMK2G	1.01038e-109	-0.40563	0.362	0.241	3.03739e-105	Excitatory.neurons_1
SLC9A6	2.43477e-155	-0.405647	0.372	0.237	7.31942e-151	Excitatory.neurons_1
HNRNPK	8.90732e-152	-0.406078	0.369	0.236	2.67772e-147	Excitatory.neurons_1
YWHAH	0	-0.406099	0.718	0.442	0	Excitatory.neurons_1
RAB11B	8.58036e-61	-0.40612	0.192	0.133	2.57943e-56	Excitatory.neurons_1
CBX5	3.46404e-62	-0.407213	0.225	0.158	1.04136e-57	Excitatory.neurons_1
FEZ1	5.0532e-160	-0.407639	0.302	0.187	1.51909e-155	Excitatory.neurons_1
RPL19	3.69566e-125	-0.407966	0.28	0.18	1.11099e-120	Excitatory.neurons_1
PPDPF	3.33045e-138	-0.408844	0.278	0.175	1.0012e-133	Excitatory.neurons_1
LDHA	1.3679e-91	-0.409394	0.255	0.171	4.11217e-87	Excitatory.neurons_1
ATP5J	6.92021e-105	-0.409558	0.296	0.196	2.08035e-100	Excitatory.neurons_1
PRMT2	9.0878e-80	-0.410312	0.24	0.163	2.73197e-75	Excitatory.neurons_1
BEX4	7.7605e-143	-0.411352	0.393	0.254	2.33296e-138	Excitatory.neurons_1
GAB2	3.4132e-164	-0.412208	0.337	0.211	1.02608e-159	Excitatory.neurons_1
ADCYAP1R1	3.78147e-24	-0.412911	0.089	0.107	1.13679e-19	Excitatory.neurons_1
PDXK	3.2737e-157	-0.41321	0.366	0.233	9.84139e-153	Excitatory.neurons_1
NDUFS5	1.84125e-125	-0.414678	0.255	0.162	5.53517e-121	Excitatory.neurons_1
COL16A1	0	-0.415719	0.279	0.14	0	Excitatory.neurons_1
PPP1R9B	1.84782e-38	-0.416762	0.127	0.091	5.55492e-34	Excitatory.neurons_1
SEPT8	2.64931e-109	-0.417133	0.227	0.146	7.96435e-105	Excitatory.neurons_1
SHC2	2.22923e-151	-0.417223	0.318	0.201	6.70152e-147	Excitatory.neurons_1
TOLLIP	9.21794e-221	-0.417672	0.384	0.232	2.7711e-216	Excitatory.neurons_1
FBXL16	1.01443e-223	-0.417728	0.272	0.154	3.04958e-219	Excitatory.neurons_1
PLEKHB2	2.06786e-149	-0.418585	0.37	0.236	6.21639e-145	Excitatory.neurons_1
NAP1L5	2.99424e-18	-0.419839	0.192	0.152	9.00128e-14	Excitatory.neurons_1
TMA7	2.28987e-165	-0.42003	0.437	0.278	6.8838e-161	Excitatory.neurons_1
NBL1	1.30052e-33	-0.420186	0.185	0.138	3.90962e-29	Excitatory.neurons_1
PLD3	3.8385e-156	-0.421471	0.539	0.347	1.15393e-151	Excitatory.neurons_1
DHCR24	1.2787e-147	-0.421812	0.249	0.152	3.84404e-143	Excitatory.neurons_1
COX7B	3.29987e-51	-0.422095	0.18	0.127	9.92006e-47	Excitatory.neurons_1
PRDX5	1.92923e-63	-0.422122	0.201	0.139	5.79964e-59	Excitatory.neurons_1
RPL34	4.00481e-200	-0.422531	0.486	0.311	1.20393e-195	Excitatory.neurons_1
UQCRHL	3.5909e-68	-0.422605	0.237	0.165	1.0795e-63	Excitatory.neurons_1
SYN1	6.98942e-142	-0.422727	0.329	0.21	2.10116e-137	Excitatory.neurons_1
NDUFS7	2.14734e-61	-0.423687	0.21	0.147	6.45532e-57	Excitatory.neurons_1
ATF4	2.28642e-79	-0.424391	0.232	0.158	6.87342e-75	Excitatory.neurons_1
SEZ6L2	3.94329e-64	-0.424825	0.318	0.224	1.18543e-59	Excitatory.neurons_1
IQCK	1.33629e-59	-0.426062	0.177	0.122	4.01715e-55	Excitatory.neurons_1
EFHD2	2.5302e-12	-0.42613	0.176	0.144	7.60629e-08	Excitatory.neurons_1
ATP5A1	6.16398e-57	-0.426252	0.245	0.173	1.85302e-52	Excitatory.neurons_1
RPS25	2.49101e-114	-0.426786	0.322	0.214	7.48849e-110	Excitatory.neurons_1
RPS9	2.42256e-120	-0.42714	0.266	0.171	7.28271e-116	Excitatory.neurons_1
SCOC	4.09565e-100	-0.427898	0.302	0.201	1.23123e-95	Excitatory.neurons_1
GABBR1	5.11606e-145	-0.429002	0.402	0.26	1.53799e-140	Excitatory.neurons_1
YWHAB	1.84771e-291	-0.429951	0.515	0.305	5.55459e-287	Excitatory.neurons_1
SYP	1.63173e-146	-0.430302	0.687	0.444	4.90532e-142	Excitatory.neurons_1
TBCB	3.63851e-59	-0.431524	0.206	0.145	1.09381e-54	Excitatory.neurons_1
EDF1	2.23023e-109	-0.432854	0.272	0.178	6.70452e-105	Excitatory.neurons_1
SCG5	1.15563e-157	-0.43287	0.429	0.274	3.47405e-153	Excitatory.neurons_1
NRXN2	1.55512e-125	-0.433557	0.391	0.257	4.67501e-121	Excitatory.neurons_1
ZNF608	2.62656e-10	-0.434387	0.141	0.115	7.89597e-06	Excitatory.neurons_1
MGST3	9.75028e-105	-0.435086	0.349	0.233	2.93113e-100	Excitatory.neurons_1
RAB6B	1.11579e-219	-0.435111	0.422	0.256	3.35428e-215	Excitatory.neurons_1
DYNLL1	4.35257e-264	-0.435229	0.624	0.385	1.30847e-259	Excitatory.neurons_1
PAQR8	2.9168e-75	-0.435936	0.139	0.088	8.76848e-71	Excitatory.neurons_1
TXNRD1	1.48611e-153	-0.436533	0.379	0.242	4.46755e-149	Excitatory.neurons_1
CTBP1	5.47774e-121	-0.436915	0.312	0.204	1.64672e-116	Excitatory.neurons_1
DNAJC5	2.34212e-109	-0.437215	0.32	0.212	7.04087e-105	Excitatory.neurons_1
FAU	4.12728e-72	-0.43725	0.22	0.151	1.24074e-67	Excitatory.neurons_1
RPL29	4.07611e-75	-0.437354	0.231	0.158	1.22536e-70	Excitatory.neurons_1
WDR6	1.13918e-23	-0.437466	0.162	0.125	3.42459e-19	Excitatory.neurons_1
DNM3	1.34371e-103	-0.437613	0.782	0.521	4.03946e-99	Excitatory.neurons_1
PPP2R4	2.9604e-62	-0.438394	0.223	0.157	8.89957e-58	Excitatory.neurons_1
RHBDD2	6.95554e-94	-0.439443	0.301	0.204	2.09097e-89	Excitatory.neurons_1
APLP1	9.79884e-232	-0.440559	0.384	0.229	2.94573e-227	Excitatory.neurons_1
YWHAE	3.24162e-211	-0.440925	0.541	0.338	9.74496e-207	Excitatory.neurons_1
KIF26B	1.97778e-41	-0.441011	0.219	0.158	5.9456e-37	Excitatory.neurons_1
ATP5I	2.4261e-145	-0.441161	0.32	0.203	7.29334e-141	Excitatory.neurons_1
GOT1	4.49241e-77	-0.44179	0.303	0.209	1.35051e-72	Excitatory.neurons_1
CHN2	5.1941e-08	-0.44202	0.201	0.169	0.00156145	Excitatory.neurons_1
FSTL5	2.34752e-83	-0.44219	0.378	0.261	7.05713e-79	Excitatory.neurons_1
SLC22A17	2.20143e-104	-0.443139	0.533	0.355	6.61794e-100	Excitatory.neurons_1
ATP5E	8.85265e-129	-0.443588	0.34	0.222	2.66128e-124	Excitatory.neurons_1
GNG7	4.63727e-94	-0.443808	0.228	0.149	1.39406e-89	Excitatory.neurons_1
SUN2	1.51535e-157	-0.444373	0.168	0.093	4.55544e-153	Excitatory.neurons_1
TSPYL1	4.99339e-184	-0.44461	0.509	0.326	1.50111e-179	Excitatory.neurons_1
CADM4	1.35602e-09	-0.444803	0.096	0.105	4.07646e-05	Excitatory.neurons_1
ARFGAP1	5.69297e-135	-0.444887	0.269	0.17	1.71142e-130	Excitatory.neurons_1
WBP2	1.07392e-89	-0.445512	0.26	0.174	3.22843e-85	Excitatory.neurons_1
EIF1AX	7.33165e-129	-0.446122	0.345	0.224	2.20404e-124	Excitatory.neurons_1
WSB2	5.54976e-218	-0.446427	0.342	0.203	1.66837e-213	Excitatory.neurons_1
CHCHD10	3.01182e-131	-0.44712	0.36	0.234	9.05414e-127	Excitatory.neurons_1
ATP6V1F	4.47567e-88	-0.447848	0.276	0.186	1.34548e-83	Excitatory.neurons_1
PRDX1	2.70871e-22	-0.448289	0.145	0.111	8.14293e-18	Excitatory.neurons_1
CPE	0	-0.448563	0.625	0.364	0	Excitatory.neurons_1
RPLP1	1.9236e-129	-0.449176	0.32	0.209	5.78273e-125	Excitatory.neurons_1
RPL18	5.14359e-59	-0.449367	0.238	0.168	1.54627e-54	Excitatory.neurons_1
RPS6KA2	1.11938e-70	-0.450203	0.4	0.276	3.36507e-66	Excitatory.neurons_1
NCDN	7.52385e-203	-0.450499	0.476	0.299	2.26182e-198	Excitatory.neurons_1
ATP1A1	1.5671e-168	-0.450637	0.564	0.364	4.71103e-164	Excitatory.neurons_1
DKK3	1.39531e-79	-0.450678	0.352	0.243	4.19457e-75	Excitatory.neurons_1
DIRAS2	9.61912e-208	-0.450981	0.353	0.209	2.8917e-203	Excitatory.neurons_1
TMEM160	9.3906e-96	-0.451127	0.283	0.19	2.823e-91	Excitatory.neurons_1
MAPK8IP2	1.2327e-116	-0.45119	0.291	0.19	3.70575e-112	Excitatory.neurons_1
FOXN3	1.49604e-124	-0.451323	0.406	0.266	4.49738e-120	Excitatory.neurons_1
EEF1D	2.6842e-36	-0.451567	0.145	0.106	8.06925e-32	Excitatory.neurons_1
RNF187	4.09353e-73	-0.451927	0.237	0.163	1.2306e-68	Excitatory.neurons_1
FO538757.2	3.02846e-200	-0.452378	0.405	0.249	9.10416e-196	Excitatory.neurons_1
LCNL1	2.64593e-117	-0.454279	0.147	0.085	7.95419e-113	Excitatory.neurons_1
NDUFB2	8.15358e-99	-0.454288	0.299	0.2	2.45113e-94	Excitatory.neurons_1
ANK1	1.66594e-87	-0.454364	0.068	0.11	5.00815e-83	Excitatory.neurons_1
LYNX1	1.02965e-225	-0.454586	0.372	0.222	3.09532e-221	Excitatory.neurons_1
MTURN	0	-0.454862	0.426	0.24	0	Excitatory.neurons_1
GRINA	4.59695e-70	-0.455311	0.292	0.205	1.38194e-65	Excitatory.neurons_1
FKBP8	8.75067e-104	-0.456631	0.329	0.22	2.63063e-99	Excitatory.neurons_1
RABAC1	2.82212e-52	-0.456971	0.213	0.152	8.48386e-48	Excitatory.neurons_1
GLUD1	1.0618e-67	-0.457058	0.218	0.15	3.19198e-63	Excitatory.neurons_1
DIRAS1	2.47427e-66	-0.457408	0.248	0.174	7.43814e-62	Excitatory.neurons_1
GNG3	2.38569e-110	-0.457584	0.298	0.197	7.17186e-106	Excitatory.neurons_1
CASKIN1	1.68088e-60	-0.458035	0.214	0.15	5.05306e-56	Excitatory.neurons_1
TPPP	4.88528e-238	-0.458223	0.423	0.253	1.46861e-233	Excitatory.neurons_1
ZFHX3	1.27747e-11	-0.458501	0.11	0.089	3.84034e-07	Excitatory.neurons_1
SV2A	1.14312e-79	-0.45851	0.445	0.305	3.43644e-75	Excitatory.neurons_1
SULT4A1	1.32539e-131	-0.459093	0.426	0.279	3.98439e-127	Excitatory.neurons_1
SCAMP5	1.47952e-100	-0.459093	0.524	0.352	4.44774e-96	Excitatory.neurons_1
MAP4	2.12069e-200	-0.459422	0.488	0.303	6.37521e-196	Excitatory.neurons_1
SRCIN1	2.47882e-206	-0.460063	0.44	0.271	7.45183e-202	Excitatory.neurons_1
MTCH1	7.04133e-140	-0.460377	0.388	0.25	2.11676e-135	Excitatory.neurons_1
SLAIN1	0	-0.460765	0.335	0.179	0	Excitatory.neurons_1
SFMBT2	1.81108e-183	-0.460932	0.255	0.149	5.44448e-179	Excitatory.neurons_1
KAZN	2.75157e-96	-0.461727	0.67	0.441	8.27176e-92	Excitatory.neurons_1
UQCRQ	6.30252e-94	-0.46381	0.269	0.18	1.89466e-89	Excitatory.neurons_1
PARD3B	1.39413e-33	-0.463995	0.129	0.093	4.19103e-29	Excitatory.neurons_1
FHIT	3.56523e-203	-0.464569	0.602	0.375	1.07178e-198	Excitatory.neurons_1
FAM3C	4.38144e-22	-0.465306	0.261	0.202	1.31715e-17	Excitatory.neurons_1
BEX1	9.63095e-181	-0.466878	0.495	0.315	2.89526e-176	Excitatory.neurons_1
BSG	5.67432e-152	-0.467342	0.341	0.216	1.70581e-147	Excitatory.neurons_1
SLC35F1	6.31101e-17	-0.467421	0.568	0.42	1.89722e-12	Excitatory.neurons_1
STMN3	6.3606e-95	-0.468569	0.38	0.258	1.91212e-90	Excitatory.neurons_1
RPL41	2.53165e-130	-0.468827	0.401	0.267	7.61064e-126	Excitatory.neurons_1
NUDT3	8.21958e-168	-0.469727	0.369	0.231	2.47097e-163	Excitatory.neurons_1
PCDH11X	8.86979e-42	-0.469775	0.31	0.229	2.66644e-37	Excitatory.neurons_1
SYT11	6.64197e-126	-0.470165	0.436	0.288	1.99671e-121	Excitatory.neurons_1
EID1	1.31605e-88	-0.470319	0.324	0.221	3.95632e-84	Excitatory.neurons_1
MYL6	4.27309e-33	-0.47062	0.23	0.172	1.28458e-28	Excitatory.neurons_1
FNBP1	2.4483e-196	-0.47108	0.345	0.208	7.36007e-192	Excitatory.neurons_1
DENND5A	1.15856e-88	-0.47138	0.296	0.201	3.48285e-84	Excitatory.neurons_1
MAP1LC3A	3.7019e-100	-0.471434	0.494	0.332	1.11287e-95	Excitatory.neurons_1
UBA52	9.41012e-62	-0.474078	0.229	0.161	2.82887e-57	Excitatory.neurons_1
LIFR	7.2352e-34	-0.475106	0.156	0.115	2.17505e-29	Excitatory.neurons_1
CNTNAP4	2.0212e-68	-0.476757	0.281	0.198	6.07615e-64	Excitatory.neurons_1
TUBB4A	3.88648e-95	-0.476811	0.232	0.152	1.16835e-90	Excitatory.neurons_1
RPL35	2.16446e-127	-0.477042	0.345	0.227	6.5068e-123	Excitatory.neurons_1
CYCS	6.12877e-93	-0.47952	0.304	0.205	1.84243e-88	Excitatory.neurons_1
GDI1	2.84319e-132	-0.479769	0.509	0.336	8.54719e-128	Excitatory.neurons_1
SASH1	1.38076e-97	-0.480199	0.231	0.15	4.15083e-93	Excitatory.neurons_1
RPL13A	2.14431e-83	-0.480251	0.327	0.227	6.44623e-79	Excitatory.neurons_1
PDE1C	6.14998e-166	-0.481221	0.355	0.221	1.84881e-161	Excitatory.neurons_1
BCAN	3.15915e-49	-0.481806	0.155	0.108	9.49704e-45	Excitatory.neurons_1
RPL10	4.4789e-144	-0.48185	0.405	0.262	1.34645e-139	Excitatory.neurons_1
SDK1	1.12398e-58	-0.483954	0.375	0.267	3.37891e-54	Excitatory.neurons_1
USP54	1.04217e-78	-0.486708	0.183	0.121	3.13296e-74	Excitatory.neurons_1
NRGN	0	-0.487286	0.811	0.482	0	Excitatory.neurons_1
INPP5F	6.61346e-57	-0.487398	0.398	0.284	1.98814e-52	Excitatory.neurons_1
NCS1	1.28596e-154	-0.489179	0.306	0.191	3.86585e-150	Excitatory.neurons_1
SLC44A1	0	-0.491665	0.626	0.299	0	Excitatory.neurons_1
SMAD2	3.61819e-286	-0.492549	0.35	0.197	1.0877e-281	Excitatory.neurons_1
PGRMC1	3.25474e-37	-0.493718	0.279	0.208	9.78441e-33	Excitatory.neurons_1
DLG4	6.41867e-209	-0.493928	0.335	0.199	1.92958e-204	Excitatory.neurons_1
DSCAML1	2.02548e-16	-0.495225	0.271	0.214	6.08901e-12	Excitatory.neurons_1
ZNF462	1.80645e-15	-0.49575	0.157	0.125	5.43056e-11	Excitatory.neurons_1
ENO2	5.88941e-135	-0.496508	0.678	0.441	1.77047e-130	Excitatory.neurons_1
ATP5G2	1.70743e-42	-0.496723	0.277	0.204	5.13288e-38	Excitatory.neurons_1
GUK1	9.1363e-239	-0.496773	0.52	0.318	2.74656e-234	Excitatory.neurons_1
SEMA5A	1.79523e-23	-0.496789	0.132	0.1	5.39681e-19	Excitatory.neurons_1
ATP6V1B2	3.48168e-150	-0.49709	0.492	0.319	1.04666e-145	Excitatory.neurons_1
KIAA1211	4.23797e-73	-0.497587	0.093	0.132	1.27402e-68	Excitatory.neurons_1
H3F3B	2.67827e-56	-0.497784	0.268	0.191	8.05143e-52	Excitatory.neurons_1
GHITM	2.55626e-120	-0.498304	0.318	0.206	7.68462e-116	Excitatory.neurons_1
NDUFA1	3.50765e-52	-0.498637	0.256	0.183	1.05447e-47	Excitatory.neurons_1
SCG2	2.24041e-08	-0.498801	0.199	0.165	0.000673513	Excitatory.neurons_1
RPL32	9.6981e-117	-0.499351	0.392	0.263	2.91544e-112	Excitatory.neurons_1
RPS11	8.0775e-23	-0.499668	0.158	0.122	2.42826e-18	Excitatory.neurons_1
CLSTN1	6.48045e-108	-0.499685	0.661	0.439	1.94815e-103	Excitatory.neurons_1
CAMK2N1	0	-0.501063	0.745	0.437	0	Excitatory.neurons_1
SLC25A6	6.04756e-33	-0.501566	0.204	0.153	1.81802e-28	Excitatory.neurons_1
LY6H	4.59769e-64	-0.501992	0.379	0.269	1.38216e-59	Excitatory.neurons_1
NUCKS1	4.27e-136	-0.502131	0.585	0.384	1.28365e-131	Excitatory.neurons_1
ATP5D	2.47693e-59	-0.50225	0.245	0.173	7.44616e-55	Excitatory.neurons_1
C4orf48	7.20897e-16	-0.503175	0.176	0.14	2.16716e-11	Excitatory.neurons_1
TNK2	1.3339e-212	-0.504229	0.423	0.258	4.00996e-208	Excitatory.neurons_1
MAPK8IP1	2.20363e-70	-0.505245	0.208	0.141	6.62456e-66	Excitatory.neurons_1
PXK	4.3726e-97	-0.506281	0.2	0.129	1.31449e-92	Excitatory.neurons_1
AMER2	5.2798e-87	-0.507529	0.163	0.104	1.58721e-82	Excitatory.neurons_1
TUBB	1.98897e-53	-0.508824	0.241	0.173	5.97925e-49	Excitatory.neurons_1
STMN1	2.24805e-130	-0.509164	0.636	0.421	6.75809e-126	Excitatory.neurons_1
ATP6AP1	1.94419e-30	-0.509178	0.222	0.168	5.84463e-26	Excitatory.neurons_1
HINT1	2.32087e-144	-0.509734	0.417	0.27	6.97699e-140	Excitatory.neurons_1
WLS	3.2775e-98	-0.510642	0.081	0.127	9.85281e-94	Excitatory.neurons_1
KAT2B	5.63581e-50	-0.510698	0.145	0.099	1.69424e-45	Excitatory.neurons_1
LINC00693	7.48812e-20	-0.511797	0.135	0.148	2.25108e-15	Excitatory.neurons_1
FGFR2	1.2825e-34	-0.515539	0.102	0.071	3.85546e-30	Excitatory.neurons_1
SNRNP70	7.7521e-153	-0.515761	0.647	0.42	2.33044e-148	Excitatory.neurons_1
ATP5B	1.69151e-62	-0.516047	0.298	0.21	5.08503e-58	Excitatory.neurons_1
ETV1	1.8801e-10	-0.516436	0.155	0.16	5.65196e-06	Excitatory.neurons_1
BTBD11	1.93848e-70	-0.517085	0.084	0.12	5.82747e-66	Excitatory.neurons_1
B4GAT1	1.09004e-21	-0.517811	0.236	0.184	3.27689e-17	Excitatory.neurons_1
ST6GALNAC3	1.60836e-114	-0.51858	0.275	0.179	4.83507e-110	Excitatory.neurons_1
NEFM	2.48979e-195	-0.518664	0.229	0.128	7.48481e-191	Excitatory.neurons_1
C14orf2	1.30028e-183	-0.519846	0.508	0.324	3.90889e-179	Excitatory.neurons_1
RPS2	5.0578e-68	-0.520643	0.294	0.206	1.52048e-63	Excitatory.neurons_1
SLC27A4	9.58928e-140	-0.521564	0.301	0.191	2.88273e-135	Excitatory.neurons_1
ATP6AP2	1.628e-65	-0.521687	0.342	0.242	4.89411e-61	Excitatory.neurons_1
PPP2CB	1.12178e-65	-0.522171	0.319	0.225	3.3723e-61	Excitatory.neurons_1
AP1S2	5.45511e-15	-0.523705	0.11	0.121	1.63992e-10	Excitatory.neurons_1
CAMK2D	6.42256e-33	-0.524719	0.49	0.345	1.93075e-28	Excitatory.neurons_1
PDE8A	9.49239e-96	-0.524851	0.259	0.172	2.8536e-91	Excitatory.neurons_1
RPL36	2.76552e-102	-0.525811	0.341	0.23	8.31372e-98	Excitatory.neurons_1
ARHGAP5	2.43991e-74	-0.52585	0.378	0.261	7.33484e-70	Excitatory.neurons_1
EIF4G2	6.04609e-85	-0.527096	0.343	0.234	1.81757e-80	Excitatory.neurons_1
YPEL3	2.39376e-91	-0.529465	0.419	0.286	7.19612e-87	Excitatory.neurons_1
SNCB	9.3375e-120	-0.529591	0.447	0.297	2.80704e-115	Excitatory.neurons_1
HSPA8	8.81917e-29	-0.531576	0.219	0.166	2.65122e-24	Excitatory.neurons_1
APLP2	6.10429e-73	-0.533846	0.508	0.349	1.83507e-68	Excitatory.neurons_1
USP22	1.13343e-68	-0.534087	0.412	0.29	3.40732e-64	Excitatory.neurons_1
FRYL	1.394e-232	-0.534953	0.417	0.25	4.19065e-228	Excitatory.neurons_1
EIF1	4.49232e-109	-0.536278	0.443	0.296	1.35048e-104	Excitatory.neurons_1
TNIK	1.12858e-92	-0.536806	0.591	0.389	3.39275e-88	Excitatory.neurons_1
NRIP3	3.84522e-58	-0.537207	0.097	0.129	1.15595e-53	Excitatory.neurons_1
RPL8	5.80501e-53	-0.537399	0.267	0.192	1.7451e-48	Excitatory.neurons_1
COX6C	4.56097e-77	-0.537663	0.322	0.223	1.37112e-72	Excitatory.neurons_1
DGKD	6.27053e-98	-0.540615	0.079	0.125	1.88505e-93	Excitatory.neurons_1
PNMA2	6.36109e-74	-0.541498	0.477	0.33	1.91227e-69	Excitatory.neurons_1
HIP1	4.28458e-75	-0.541504	0.152	0.097	1.28803e-70	Excitatory.neurons_1
KCNAB1	4.15866e-52	-0.542142	0.455	0.314	1.25018e-47	Excitatory.neurons_1
KLC1	2.91473e-104	-0.543895	0.505	0.338	8.76226e-100	Excitatory.neurons_1
CNTN2	1.99229e-55	-0.544548	0.145	0.098	5.98923e-51	Excitatory.neurons_1
PHYHIPL	6.95945e-20	-0.547445	0.336	0.259	2.09215e-15	Excitatory.neurons_1
ADD3	2.20929e-85	-0.547884	0.333	0.225	6.64158e-81	Excitatory.neurons_1
EEF1A1	1.45224e-74	-0.548974	0.299	0.207	4.36574e-70	Excitatory.neurons_1
LGALS1	3.43539e-39	-0.549178	0.16	0.115	1.03275e-34	Excitatory.neurons_1
RPS19	3.91812e-72	-0.55134	0.33	0.232	1.17786e-67	Excitatory.neurons_1
SYNPR	9.57341e-234	-0.551496	0.407	0.235	2.87796e-229	Excitatory.neurons_1
KCNC2	1.53543e-117	-0.551831	0.768	0.461	4.61582e-113	Excitatory.neurons_1
THY1	2.66714e-114	-0.552798	0.543	0.363	8.01795e-110	Excitatory.neurons_1
POLR2F	3.63466e-80	-0.554009	0.188	0.124	1.09265e-75	Excitatory.neurons_1
ENO1	4.67873e-46	-0.554364	0.276	0.201	1.40652e-41	Excitatory.neurons_1
SERINC1	1.96416e-67	-0.555213	0.454	0.316	5.90465e-63	Excitatory.neurons_1
VWC2	2.27252e-30	-0.555282	0.178	0.194	6.83165e-26	Excitatory.neurons_1
SARAF	1.02346e-76	-0.556246	0.52	0.355	3.07672e-72	Excitatory.neurons_1
RPS27	9.28236e-84	-0.556614	0.287	0.196	2.79046e-79	Excitatory.neurons_1
SHTN1	5.62836e-261	-0.556952	0.492	0.292	1.692e-256	Excitatory.neurons_1
KCNIP1	1.74784e-67	-0.557625	0.077	0.111	5.25436e-63	Excitatory.neurons_1
TENM3	2.78577e-35	-0.557995	0.484	0.343	8.37459e-31	Excitatory.neurons_1
STMN2	1.79012e-190	-0.558088	0.537	0.337	5.38144e-186	Excitatory.neurons_1
COX6B1	1.84552e-57	-0.558234	0.31	0.221	5.548e-53	Excitatory.neurons_1
TLE4	5.37776e-101	-0.559023	0.28	0.182	1.61666e-96	Excitatory.neurons_1
SLC24A2	3.0956e-49	-0.559817	0.761	0.504	9.30598e-45	Excitatory.neurons_1
PPM1G	6.28947e-188	-0.561136	0.39	0.241	1.89074e-183	Excitatory.neurons_1
SIK3	1.06135e-78	-0.562132	0.824	0.557	3.19062e-74	Excitatory.neurons_1
RNF11	3.27796e-97	-0.562677	0.384	0.259	9.85421e-93	Excitatory.neurons_1
KIF5A	3.69259e-194	-0.562735	0.49	0.307	1.11007e-189	Excitatory.neurons_1
EIF4A2	5.23772e-49	-0.563137	0.697	0.481	1.57456e-44	Excitatory.neurons_1
MORF4L1	5.72629e-100	-0.564908	0.524	0.352	1.72144e-95	Excitatory.neurons_1
RHOB	4.16735e-31	-0.566339	0.208	0.157	1.25279e-26	Excitatory.neurons_1
NAPB	3.94672e-129	-0.569708	0.481	0.315	1.18646e-124	Excitatory.neurons_1
NDRG4	2.47548e-72	-0.570718	0.657	0.446	7.4418e-68	Excitatory.neurons_1
CBX6	3.32431e-159	-0.573134	0.357	0.225	9.99353e-155	Excitatory.neurons_1
CANX	9.86482e-16	-0.57345	0.295	0.232	2.96556e-11	Excitatory.neurons_1
MRPL41	5.344e-97	-0.573703	0.459	0.312	1.60651e-92	Excitatory.neurons_1
TCEB2	5.33162e-55	-0.574476	0.304	0.217	1.60279e-50	Excitatory.neurons_1
CTNNA3	0	-0.578266	0.723	0.401	0	Excitatory.neurons_1
PRNP	3.10879e-42	-0.58116	0.629	0.446	9.34566e-38	Excitatory.neurons_1
DPYSL2	1.81297e-66	-0.581174	0.753	0.51	5.45014e-62	Excitatory.neurons_1
SEPT7	8.2389e-67	-0.581984	0.718	0.486	2.47678e-62	Excitatory.neurons_1
CDK18	7.34454e-07	-0.583012	0.101	0.086	0.0220792	Excitatory.neurons_1
LDHB	2.97047e-32	-0.584845	0.249	0.186	8.92982e-28	Excitatory.neurons_1
EEF1A2	8.67215e-48	-0.585844	0.304	0.222	2.60702e-43	Excitatory.neurons_1
RAB3A	1.55907e-45	-0.585895	0.34	0.248	4.68688e-41	Excitatory.neurons_1
CREB5	1.82657e-266	-0.586867	0.287	0.157	5.49104e-262	Excitatory.neurons_1
SRP14	2.42088e-56	-0.58837	0.354	0.252	7.27765e-52	Excitatory.neurons_1
UQCRH	1.581e-82	-0.589652	0.424	0.291	4.7528e-78	Excitatory.neurons_1
PGAM1	2.2757e-53	-0.592637	0.352	0.252	6.84121e-49	Excitatory.neurons_1
TENM1	1.20859e-17	-0.593547	0.201	0.205	3.63328e-13	Excitatory.neurons_1
SKP1	2.03069e-93	-0.597054	0.484	0.327	6.10465e-89	Excitatory.neurons_1
RGS12	8.52728e-24	-0.600409	0.225	0.171	2.56347e-19	Excitatory.neurons_1
ANKRD44	2.06538e-41	-0.600438	0.273	0.2	6.20894e-37	Excitatory.neurons_1
CPLX2	9.13166e-52	-0.60058	0.275	0.197	2.74516e-47	Excitatory.neurons_1
RAB3C	9.40088e-38	-0.600661	0.526	0.37	2.82609e-33	Excitatory.neurons_1
COX4I1	9.98093e-69	-0.600927	0.402	0.28	3.00047e-64	Excitatory.neurons_1
GRIN3A	1.82215e-89	-0.600939	0.112	0.156	5.47775e-85	Excitatory.neurons_1
KIF1A	3.49078e-71	-0.602862	0.555	0.383	1.0494e-66	Excitatory.neurons_1
RPL15	3.86246e-73	-0.604221	0.432	0.301	1.16113e-68	Excitatory.neurons_1
DYNLL2	9.96946e-42	-0.604367	0.333	0.244	2.99702e-37	Excitatory.neurons_1
LANCL1	3.58038e-40	-0.604618	0.348	0.252	1.07633e-35	Excitatory.neurons_1
CLDND1	4.01747e-76	-0.604783	0.179	0.118	1.20773e-71	Excitatory.neurons_1
ATP1A3	5.53513e-21	-0.608145	0.349	0.265	1.66397e-16	Excitatory.neurons_1
SERF2	3.04766e-57	-0.608732	0.325	0.231	9.16189e-53	Excitatory.neurons_1
RPL28	2.17712e-59	-0.609735	0.307	0.218	6.54486e-55	Excitatory.neurons_1
UQCR10	4.20795e-57	-0.609892	0.36	0.255	1.26499e-52	Excitatory.neurons_1
YWHAG	7.84795e-108	-0.614702	0.624	0.417	2.35925e-103	Excitatory.neurons_1
GNAS	3.01745e-34	-0.616532	0.557	0.394	9.07105e-30	Excitatory.neurons_1
CCDC85B	4.26867e-96	-0.617383	0.38	0.257	1.28325e-91	Excitatory.neurons_1
COX7A2	4.72389e-41	-0.619641	0.27	0.198	1.42009e-36	Excitatory.neurons_1
KANK1	6.04666e-07	-0.62188	0.107	0.09	0.0181775	Excitatory.neurons_1
EDIL3	8.79921e-203	-0.622115	0.492	0.308	2.64522e-198	Excitatory.neurons_1
ALK	2.18407e-16	-0.622846	0.144	0.153	6.56574e-12	Excitatory.neurons_1
NSMF	3.38059e-181	-0.624708	0.383	0.235	1.01627e-176	Excitatory.neurons_1
FGF13	1.41104e-76	-0.625149	0.3	0.205	4.24187e-72	Excitatory.neurons_1
RBMS3-AS3	5.50432e-247	-0.625729	0.037	0.107	1.65471e-242	Excitatory.neurons_1
CEND1	2.4735e-66	-0.626417	0.412	0.286	7.43584e-62	Excitatory.neurons_1
COX5B	5.3297e-40	-0.628347	0.301	0.222	1.60221e-35	Excitatory.neurons_1
CFL1	2.09341e-88	-0.632571	0.459	0.314	6.2932e-84	Excitatory.neurons_1
TPI1	1.6515e-79	-0.632795	0.378	0.261	4.96474e-75	Excitatory.neurons_1
ZEB2	2.66765e-73	-0.633682	0.649	0.435	8.01948e-69	Excitatory.neurons_1
MAP1B	1.2878e-112	-0.63378	0.86	0.582	3.87137e-108	Excitatory.neurons_1
TUBA1A	9.876e-80	-0.635289	0.353	0.242	2.96892e-75	Excitatory.neurons_1
ERBB2IP	5.04314e-217	-0.638965	0.384	0.228	1.51607e-212	Excitatory.neurons_1
NGFRAP1	4.60565e-41	-0.640339	0.634	0.448	1.38455e-36	Excitatory.neurons_1
PKM	8.68022e-66	-0.645242	0.545	0.376	2.60945e-61	Excitatory.neurons_1
HS3ST4	4.73043e-50	-0.645561	0.335	0.238	1.42206e-45	Excitatory.neurons_1
LINC00657	6.70499e-88	-0.645621	0.626	0.427	2.01565e-83	Excitatory.neurons_1
ITM2C	8.75282e-38	-0.64575	0.336	0.247	2.63127e-33	Excitatory.neurons_1
CHST11	6.98169e-13	-0.647015	0.171	0.137	2.09884e-08	Excitatory.neurons_1
SOD1	9.14299e-37	-0.647077	0.314	0.232	2.74857e-32	Excitatory.neurons_1
SLC24A3	1.95517e-09	-0.648701	0.161	0.161	5.87763e-05	Excitatory.neurons_1
GPX4	3.50527e-26	-0.650904	0.338	0.255	1.05375e-21	Excitatory.neurons_1
PPIA	3.44103e-49	-0.652794	0.452	0.325	1.03444e-44	Excitatory.neurons_1
COX7C	6.06198e-31	-0.653994	0.39	0.291	1.82235e-26	Excitatory.neurons_1
UBC	4.13028e-31	-0.65823	0.313	0.235	1.24165e-26	Excitatory.neurons_1
QDPR	8.38128e-113	-0.660782	0.264	0.17	2.51958e-108	Excitatory.neurons_1
EPN2	2.95198e-90	-0.664891	0.284	0.19	8.87424e-86	Excitatory.neurons_1
LAMP2	4.71111e-28	-0.664979	0.137	0.102	1.41625e-23	Excitatory.neurons_1
KIAA1217	1.46427e-197	-0.665479	0.557	0.33	4.4019e-193	Excitatory.neurons_1
PPP2R1A	7.51296e-12	-0.667943	0.304	0.242	2.25855e-07	Excitatory.neurons_1
C10orf11	5.49342e-112	-0.669822	0.175	0.106	1.65143e-107	Excitatory.neurons_1
ARL4C	8.83846e-49	-0.670076	0.156	0.183	2.65702e-44	Excitatory.neurons_1
SEPW1	2.98607e-94	-0.670712	0.596	0.404	8.97673e-90	Excitatory.neurons_1
FAIM2	8.42315e-18	-0.675593	0.501	0.374	2.53217e-13	Excitatory.neurons_1
AATK	1.29245e-65	-0.676983	0.284	0.2	3.88536e-61	Excitatory.neurons_1
TSPAN7	2.89159e-11	-0.677405	0.475	0.363	8.69271e-07	Excitatory.neurons_1
AES	1.51435e-31	-0.685109	0.348	0.259	4.55244e-27	Excitatory.neurons_1
MT3	1.23614e-23	-0.690742	0.173	0.132	3.71609e-19	Excitatory.neurons_1
JUND	1.18801e-64	-0.693729	0.337	0.238	3.57141e-60	Excitatory.neurons_1
ARHGAP24	1.87646e-12	-0.704416	0.11	0.088	5.64102e-08	Excitatory.neurons_1
PDZD4	4.87531e-103	-0.70582	0.3	0.198	1.46562e-98	Excitatory.neurons_1
DNAJB2	6.69011e-25	-0.707171	0.316	0.241	2.01118e-20	Excitatory.neurons_1
NEFL	2.83635e-199	-0.713137	0.381	0.232	8.52662e-195	Excitatory.neurons_1
TMEM165	1.31953e-142	-0.714099	0.29	0.181	3.96676e-138	Excitatory.neurons_1
WWOX	1.03606e-25	-0.714253	0.64	0.452	3.11461e-21	Excitatory.neurons_1
TIMP2	8.80887e-49	-0.718429	0.158	0.185	2.64812e-44	Excitatory.neurons_1
MTSS1	9.63774e-55	-0.723754	0.169	0.197	2.8973e-50	Excitatory.neurons_1
CALM3	2.20654e-62	-0.730114	0.666	0.46	6.63331e-58	Excitatory.neurons_1
LINGO1	4.59666e-57	-0.733747	0.887	0.711	1.38185e-52	Excitatory.neurons_1
SGCZ	1.04853e-212	-0.734534	0.585	0.358	3.1521e-208	Excitatory.neurons_1
THSD7A	1.55729e-06	-0.735067	0.243	0.199	0.0468154	Excitatory.neurons_1
CPLX1	1.09868e-10	-0.735415	0.329	0.259	3.30285e-06	Excitatory.neurons_1
MARCKSL1	1.0271e-80	-0.738735	0.068	0.107	3.08765e-76	Excitatory.neurons_1
USP39	7.72535e-20	-0.740114	0.318	0.246	2.32239e-15	Excitatory.neurons_1
UBB	7.59999e-07	-0.741793	0.258	0.211	0.0228471	Excitatory.neurons_1
RPL13	1.44256e-20	-0.742396	0.407	0.309	4.33663e-16	Excitatory.neurons_1
MTUS1	2.36128e-79	-0.746128	0.074	0.113	7.09848e-75	Excitatory.neurons_1
TF	1.62992e-148	-0.747678	0.195	0.113	4.89986e-144	Excitatory.neurons_1
ADGRV1	0	-0.749492	0.248	0.119	0	Excitatory.neurons_1
NAT8L	5.26009e-58	-0.752926	0.448	0.316	1.58129e-53	Excitatory.neurons_1
KLHL5	5.94032e-275	-0.75585	0.088	0.178	1.78578e-270	Excitatory.neurons_1
PEBP1	7.33415e-17	-0.760798	0.541	0.4	2.20479e-12	Excitatory.neurons_1
NFIA	1.87964e-129	-0.770425	0.413	0.263	5.65056e-125	Excitatory.neurons_1
TUBB2A	2.88262e-16	-0.772194	0.336	0.261	8.66574e-12	Excitatory.neurons_1
RPS15	9.72386e-22	-0.77412	0.452	0.339	2.92319e-17	Excitatory.neurons_1
EEF2	9.07203e-16	-0.775849	0.275	0.216	2.72723e-11	Excitatory.neurons_1
ABCA2	9.55394e-171	-0.778194	0.368	0.227	2.8721e-166	Excitatory.neurons_1
PTMA	1.1892e-16	-0.78164	0.437	0.331	3.57498e-12	Excitatory.neurons_1
CALM1	1.19489e-22	-0.783798	0.852	0.616	3.59208e-18	Excitatory.neurons_1
CKB	5.15776e-11	-0.798316	0.69	0.498	1.55053e-06	Excitatory.neurons_1
SCD5	1.31642e-20	-0.799699	0.406	0.304	3.95741e-16	Excitatory.neurons_1
SEPT4	1.37755e-17	-0.804432	0.154	0.163	4.14119e-13	Excitatory.neurons_1
ACTG1	8.00532e-14	-0.805958	0.46	0.347	2.40656e-09	Excitatory.neurons_1
PARD3	9.68768e-72	-0.809372	0.112	0.148	2.91231e-67	Excitatory.neurons_1
ATP1B2	5.07655e-240	-0.81684	0.046	0.118	1.52611e-235	Excitatory.neurons_1
CIRBP	3.95459e-08	-0.821085	0.575	0.428	0.00118883	Excitatory.neurons_1
TMSB10	5.27979e-96	-0.82865	0.564	0.375	1.58721e-91	Excitatory.neurons_1
CLDN11	1.82329e-117	-0.831677	0.209	0.129	5.48117e-113	Excitatory.neurons_1
GAD2	4.47246e-290	-0.846136	0.061	0.146	1.34451e-285	Excitatory.neurons_1
MAML2	2.99489e-67	-0.856321	0.191	0.127	9.00323e-63	Excitatory.neurons_1
ATP1B1	1.53734e-26	-0.856376	0.797	0.611	4.62156e-22	Excitatory.neurons_1
NDUFA4	1.51725e-12	-0.857634	0.405	0.313	4.56115e-08	Excitatory.neurons_1
TUBA1B	3.39141e-59	-0.86792	0.611	0.424	1.01953e-54	Excitatory.neurons_1
COL5A3	6.06441e-169	-0.876173	0.215	0.121	1.82308e-164	Excitatory.neurons_1
GPRC5B	1.29856e-113	-0.877117	0.055	0.101	3.90374e-109	Excitatory.neurons_1
PREX2	2.60616e-161	-0.892849	0.049	0.105	7.83465e-157	Excitatory.neurons_1
PHLPP1	1.13065e-147	-0.899285	0.355	0.222	3.39897e-143	Excitatory.neurons_1
GRIP1	3.44091e-46	-0.900006	0.366	0.341	1.03441e-41	Excitatory.neurons_1
TCF12	2.80094e-14	-0.903699	0.422	0.317	8.42019e-10	Excitatory.neurons_1
PTN	2.02539e-98	-0.90582	0.06	0.102	6.08873e-94	Excitatory.neurons_1
PCSK1N	1.29215e-13	-0.919829	0.427	0.327	3.88445e-09	Excitatory.neurons_1
TMTC2	4.93781e-26	-0.920145	0.385	0.287	1.4844e-21	Excitatory.neurons_1
MAP1A	7.46919e-21	-0.944199	0.343	0.26	2.24539e-16	Excitatory.neurons_1
DLX6-AS1	0	-0.948996	0.056	0.157	0	Excitatory.neurons_1
NKAIN3	1.13319e-38	-0.958789	0.132	0.155	3.40658e-34	Excitatory.neurons_1
FRMD4B	6.38573e-54	-0.964109	0.085	0.115	1.91968e-49	Excitatory.neurons_1
CNP	3.1592e-09	-0.965626	0.097	0.104	9.4972e-05	Excitatory.neurons_1
LUZP2	3.76142e-61	-0.976444	0.213	0.238	1.13076e-56	Excitatory.neurons_1
PTPRM	1.95879e-91	-1.01229	0.289	0.305	5.88851e-87	Excitatory.neurons_1
PDE4B	4.41658e-17	-1.02843	0.591	0.412	1.32771e-12	Excitatory.neurons_1
PIP4K2A	6.59092e-58	-1.03369	0.271	0.191	1.98136e-53	Excitatory.neurons_1
NPAS3	1.24649e-50	-1.03603	0.723	0.489	3.7472e-46	Excitatory.neurons_1
GAPDH	1.68926e-33	-1.10121	0.516	0.443	5.07825e-29	Excitatory.neurons_1
RBMS3	2.38154e-200	-1.12015	0.17	0.238	7.15938e-196	Excitatory.neurons_1
GPC5	8.4168e-85	-1.14576	0.328	0.222	2.53026e-80	Excitatory.neurons_1
NCKAP5	2.43595e-13	-1.15125	0.152	0.156	7.32294e-09	Excitatory.neurons_1
RP11-123O10.4	4.12018e-75	-1.15966	0.317	0.316	1.23861e-70	Excitatory.neurons_1
PTPRZ1	6.11283e-45	-1.17357	0.145	0.171	1.83764e-40	Excitatory.neurons_1
SLC6A1	0	-1.18937	0.087	0.201	0	Excitatory.neurons_1
GAD1	0	-1.21154	0.098	0.22	0	Excitatory.neurons_1
DNER	1.12592e-210	-1.22661	0.213	0.279	3.38473e-206	Excitatory.neurons_1
FTL	1.95573e-10	-1.23286	0.502	0.41	5.87931e-06	Excitatory.neurons_1
FBXL7	8.97435e-47	-1.28417	0.122	0.146	2.69787e-42	Excitatory.neurons_1
SPOCK3	4.07572e-48	-1.28628	0.341	0.32	1.22524e-43	Excitatory.neurons_1
SOX6	1.27081e-154	-1.29242	0.16	0.217	3.82032e-150	Excitatory.neurons_1
DOCK10	5.04044e-145	-1.3204	0.145	0.202	1.51526e-140	Excitatory.neurons_1
ZNF536	0	-1.33152	0.104	0.225	0	Excitatory.neurons_1
CERCAM	2.00425e-17	-1.37199	0.093	0.106	6.02518e-13	Excitatory.neurons_1
PCDH15	1.20542e-60	-1.39207	0.268	0.278	3.62374e-56	Excitatory.neurons_1
LHFPL3	1.05492e-23	-1.3967	0.169	0.18	3.1713e-19	Excitatory.neurons_1
SLC6A1-AS1	0	-1.42041	0.061	0.202	0	Excitatory.neurons_1
NEAT1	2.4471e-150	-1.4498	0.169	0.226	7.35648e-146	Excitatory.neurons_1
CST3	1.39184e-80	-1.46845	0.106	0.146	4.18416e-76	Excitatory.neurons_1
DHFR	2.16922e-12	-1.51423	0.108	0.117	6.52112e-08	Excitatory.neurons_1
ZNF385D	1.3084e-77	-1.51573	0.347	0.334	3.9333e-73	Excitatory.neurons_1
ZBTB20	2.01447e-41	-1.58004	0.293	0.285	6.05589e-37	Excitatory.neurons_1
NDRG2	4.85737e-155	-1.62111	0.085	0.144	1.46022e-150	Excitatory.neurons_1
SLC1A3	2.0619e-130	-1.65913	0.06	0.11	6.19848e-126	Excitatory.neurons_1
GLUL	7.86815e-185	-1.66085	0.096	0.164	2.36532e-180	Excitatory.neurons_1
NXPH1	0	-1.66798	0.136	0.241	0	Excitatory.neurons_1
ADARB2	2.62922e-113	-1.77604	0.159	0.204	7.90396e-109	Excitatory.neurons_1
GRIK1	4.94303e-88	-1.84263	0.246	0.269	1.48597e-83	Excitatory.neurons_1
SLC1A2	3.45093e-10	-1.91378	0.313	0.283	1.03742e-05	Excitatory.neurons_1
MBP	8.98163e-29	-1.9909	0.301	0.286	2.70006e-24	Excitatory.neurons_1
QKI	0	-2.06128	0.323	0.41	0	Excitatory.neurons_1
PTGDS	8.31111e-140	-2.09109	0.187	0.236	2.49849e-135	Excitatory.neurons_1
PLP1	3.84836e-102	-2.12648	0.084	0.129	1.15689e-97	Excitatory.neurons_1
ERBB4	0	-2.57244	0.447	0.495	0	Excitatory.neurons_1

## Sheet: Table S4
Supplementary Table S4. Differentially expressed genes between the MDD group and the control group.
Gene	logFC	AveExpr	t	P.Value	adj.P.Val	B	gene_symbol	group
lincRNA:chr3:154957056-155055681_F	-0.941042	13.2528	-9.93746	5.75674e-09	0.000101655	10.1379	lincRNA:chr3:154957056-155055681_F	down
lincRNA:chr19:53149513-53154883_R	-0.984645	7.14888	-9.6514	9.19189e-09	0.000101655	9.74941	lincRNA:chr19:53149513-53154883_R	down
SCARNA5	-0.925752	7.77782	-9.64542	9.2831e-09	0.000101655	9.74118	SCARNA5	down
lincRNA:chr14:23018310-23025460_R	-0.921895	7.12033	-9.50948	1.16347e-08	0.000101655	9.55239	lincRNA:chr14:23018310-23025460_R	down
RN7SK	-0.936141	13.1812	-9.02414	2.65246e-08	0.000174247	8.85653	RN7SK	down
A_33_P3281563	-0.729175	5.85965	-8.95469	2.99144e-08	0.000174247	8.7541	A_33_P3281563	down
LOC391334	0.914029	12.9779	8.38653	8.18514e-08	0.000408661	7.88865	LOC391334	up
HIST1H4E	-1.3168	9.89194	-8.30675	9.45901e-08	0.000413229	7.76312	HIST1H4E	down
EML4	-1.36333	10.2393	-8.22045	1.10711e-07	0.000429917	7.62623	EML4	down
lincRNA:chr18:53750605-53752602_F	-1.02918	5.98703	-7.82117	2.32254e-07	0.000811703	6.97746	lincRNA:chr18:53750605-53752602_F	down
RMRP	-0.912685	9.95625	-7.70414	2.8974e-07	0.000899709	6.78249	RMRP	down
ENST00000380221	-0.71345	7.19588	-7.6704	3.08922e-07	0.000899709	6.72587	ENST00000380221	down
RGS7BP	-1.08443	6.05227	-7.5032	4.2539e-07	0.00114361	6.44256	RGS7BP	down
CASKIN1	-0.873921	7.63941	-7.44998	4.71357e-07	0.00117667	6.35145	CASKIN1	down
A_33_P3412438	-1.29813	10.4211	-7.39983	5.19398e-07	0.00121016	6.26516	A_33_P3412438	down
FTH1	0.666946	15.4537	7.3502	5.71943e-07	0.0012493	6.17937	FTH1	up
HNRNPF	0.991004	10.2591	7.25761	6.85212e-07	0.00140868	6.01826	HNRNPF	up
SNORA28	-1.14602	7.74944	-7.17042	8.1316e-07	0.00157884	5.86528	SNORA28	down
API5	0.938307	7.68643	7.12924	8.81972e-07	0.00162232	5.79258	API5	up
NPTN	0.671099	9.03893	7.09609	9.41711e-07	0.00164559	5.73388	NPTN	up
HMGN4	0.665114	10.1481	6.96733	1.21647e-06	0.0020245	5.50417	HMGN4	up
HIP1R	2.44103	8.00017	6.92555	1.32248e-06	0.00204491	5.42906	HIP1R	up
ASAP1	0.863485	7.48135	6.91684	1.34576e-06	0.00204491	5.41336	ASAP1	up
POTEK	0.667647	14.4372	6.85324	1.5291e-06	0.0022181	5.29838	POTEK	up
NACA	0.603899	14.0601	6.83489	1.58667e-06	0.0022181	5.26509	NACA	up
LAPTM5	0.612414	12.7261	6.77861	1.77755e-06	0.00238937	5.16266	LAPTM5	up
IK	0.553196	11.8032	6.74824	1.89028e-06	0.0024468	5.10716	IK	up
ZNF238	0.60254	5.74502	6.66148	2.25478e-06	0.00281437	4.94783	ZNF238	up
CNOT8	0.62569	8.74267	6.552	2.82071e-06	0.00332893	4.74507	CNOT8	up
HIST1H3D	-1.09846	10.1492	-6.54568	2.85754e-06	0.00332893	4.73331	HIST1H3D	down
WDR61	0.522458	8.9963	6.50223	3.12463e-06	0.00352267	4.65227	WDR61	up
MED19	-0.488243	9.01927	-6.42096	3.69549e-06	0.00395713	4.49991	MED19	no
ATXN10	0.583394	8.38525	6.40482	3.82112e-06	0.00395713	4.46953	ATXN10	up
FAM105A	0.684685	9.12595	6.40123	3.84968e-06	0.00395713	4.46276	FAM105A	up
LOC729009	0.704732	15.7913	6.37322	4.07995e-06	0.004074	4.40993	LOC729009	up
lincRNA:chr3:129602510-129611708_R	-0.988878	8.76801	-6.31753	4.5811e-06	0.00435734	4.3045	lincRNA:chr3:129602510-129611708_R	down
ACSL4	0.892725	7.25747	6.31419	4.61305e-06	0.00435734	4.29817	ACSL4	up
MAP3K4	-0.830539	8.69153	-6.26117	5.15296e-06	0.00473923	4.19734	MAP3K4	down
ENST00000371707	0.625363	7.1822	6.23858	5.40242e-06	0.00476398	4.15425	ENST00000371707	up
FLJ25694	-0.717166	8.6004	-6.23417	5.45249e-06	0.00476398	4.14584	FLJ25694	down
LOC100132944	-0.719469	8.83948	-6.21373	5.69118e-06	0.00478524	4.10676	LOC100132944	down
TMEM181	-0.597755	7.91776	-6.20877	5.75067e-06	0.00478524	4.09728	TMEM181	down
CSTB	0.520851	12.0392	6.19703	5.89414e-06	0.00479057	4.07479	CSTB	up
F2RL1	0.69833	5.9483	6.1474	6.54235e-06	0.00519656	3.97955	F2RL1	up
ARHGEF6	0.62708	7.7769	6.09549	7.29938e-06	0.00566902	3.87951	ARHGEF6	up
lincRNA:chr19:53151418-53152966_R	-0.960849	8.70079	-6.05936	7.87882e-06	0.00598602	3.80966	lincRNA:chr19:53151418-53152966_R	down
ENST00000415882	-0.491014	6.83234	-6.038	8.24361e-06	0.00601308	3.76826	ENST00000415882	no
ACTBL2	0.666172	10.4611	6.03714	8.25855e-06	0.00601308	3.76661	ACTBL2	up
DENND1A	0.750921	7.11551	6.00344	8.87072e-06	0.006327	3.70116	DENND1A	up
ME2	0.580526	9.50902	5.97968	9.33017e-06	0.00642394	3.65493	ME2	up
EEF1DP3	-0.510204	8.87586	-5.97746	9.37426e-06	0.00642394	3.65061	EEF1DP3	down
ENST00000383770	-0.597603	5.72032	-5.96717	9.58181e-06	0.0064399	3.63055	ENST00000383770	down
MINPP1	0.651844	6.06385	5.95259	9.88401e-06	0.00651639	3.6021	MINPP1	up
ENST00000396722	-0.609567	10.0857	-5.9361	1.02377e-05	0.00651639	3.56989	ENST00000396722	down
UTP23	-0.412244	8.77899	-5.9353	1.0255e-05	0.00651639	3.56834	UTP23	no
METTL9	0.737422	6.45054	5.9242	1.05007e-05	0.00652636	3.54664	METTL9	up
lincRNA:chr7:130789419-130789825_R	-1.27734	8.82752	-5.91574	1.06922e-05	0.00652636	3.53007	lincRNA:chr7:130789419-130789825_R	down
SH3BGRL	0.649588	11.7353	5.9097	1.08309e-05	0.00652636	3.51826	SH3BGRL	up
lincRNA:chr8:26294083-26309833_F	-0.663414	8.50282	-5.8801	1.15383e-05	0.00679222	3.46024	lincRNA:chr8:26294083-26309833_F	down
TBC1D5	0.813505	7.70352	5.87516	1.16608e-05	0.00679222	3.45055	TBC1D5	up
MAT2A	0.674656	8.62221	5.81806	1.31789e-05	0.00743135	3.33824	MAT2A	up
lincRNA:chr4:43995-46718_R	-0.95722	6.21033	-5.81791	1.31833e-05	0.00743135	3.33793	lincRNA:chr4:43995-46718_R	down
REST	-0.514259	7.05585	-5.79989	1.37035e-05	0.00760196	3.30239	REST	down
TUBA3D	-0.594415	8.11271	-5.78932	1.40184e-05	0.00762003	3.28152	TUBA3D	down
HAPLN2	-1.16326	10.4762	-5.78425	1.41721e-05	0.00762003	3.27151	HAPLN2	down
CENPP	-0.984347	7.29161	-5.7451	1.54186e-05	0.0080815	3.19406	CENPP	down
lincRNA:chr3:13093175-13147525_R	-1.01409	8.59091	-5.74254	1.55037e-05	0.0080815	3.18899	lincRNA:chr3:13093175-13147525_R	down
NCOA1	-3.40066	7.16844	-5.72718	1.60262e-05	0.0080815	3.15853	NCOA1	down
PCBP1	0.446468	13.5025	5.71233	1.65482e-05	0.0080815	3.12906	PCBP1	no
ANP32A	0.567804	8.57347	5.70659	1.67544e-05	0.0080815	3.11767	ANP32A	up
ANKLE2	0.410771	7.50976	5.69552	1.71603e-05	0.0080815	3.09565	ANKLE2	no
TRERF1	-0.595563	8.58064	-5.69452	1.71974e-05	0.0080815	3.09367	TRERF1	down
PCGF3	0.683851	6.2346	5.6936	1.72315e-05	0.0080815	3.09185	PCGF3	up
RNF32	-0.742796	8.93943	-5.69355	1.72332e-05	0.0080815	3.09175	RNF32	down
C5orf22	0.614503	6.42796	5.68406	1.75905e-05	0.0080815	3.07288	C5orf22	up
CCPG1	0.661672	6.39751	5.68066	1.77206e-05	0.0080815	3.0661	CCPG1	up
A_33_P3227551	-1.12876	7.75404	-5.67698	1.78623e-05	0.0080815	3.05878	A_33_P3227551	down
MAN2B2	0.514297	8.60383	5.67249	1.80365e-05	0.0080815	3.04985	MAN2B2	up
PPT1	0.908551	7.86482	5.66402	1.83705e-05	0.00812684	3.03297	PPT1	up
FAM22G	-0.984207	8.309	-5.65821	1.86027e-05	0.00812684	3.0214	FAM22G	down
LOC646821	0.509573	14.4506	5.64532	1.91297e-05	0.00825387	2.9957	LOC646821	up
OSBP	0.420252	8.67734	5.63693	1.94809e-05	0.00830288	2.97895	OSBP	no
SPHKAP	-0.893006	5.91404	-5.61863	2.02696e-05	0.00842088	2.94242	SPHKAP	down
LOC100134002	-0.678443	8.93312	-5.61282	2.05269e-05	0.00842088	2.9308	LOC100134002	down
ENST00000380201	-0.818247	8.4075	-5.60537	2.0862e-05	0.00842088	2.91589	ENST00000380201	down
LRRC58	0.650416	6.37975	5.60406	2.09212e-05	0.00842088	2.91328	LRRC58	up
A_33_P3312754	-0.956989	9.52084	-5.60315	2.09624e-05	0.00842088	2.91147	A_33_P3312754	down
M6PR	0.617293	9.3232	5.58845	2.16429e-05	0.00859542	2.88205	M6PR	up
GSPT1	0.643708	7.15762	5.57094	2.24834e-05	0.0088289	2.84695	GSPT1	up
C1orf35	-0.878321	10.2447	-5.55733	2.31593e-05	0.00892512	2.81966	C1orf35	down
ALKBH5	-1.19389	8.94965	-5.54836	2.36161e-05	0.00892512	2.80166	ALKBH5	down
ENST00000367555	0.786248	7.413	5.54229	2.39303e-05	0.00892512	2.78948	ENST00000367555	up
OXSR1	0.59466	9.25285	5.53419	2.43566e-05	0.00892512	2.7732	OXSR1	up
KDELR1	0.398488	9.60198	5.53212	2.44669e-05	0.00892512	2.76904	KDELR1	no
SNORA81	-0.694574	7.69703	-5.52731	2.47246e-05	0.00892512	2.75938	SNORA81	down
ARL6IP1	0.666045	8.19264	5.52688	2.47483e-05	0.00892512	2.7585	ARL6IP1	up
C14orf162	-0.858966	8.19212	-5.52188	2.50193e-05	0.00892512	2.74846	C14orf162	down
TAF2	0.544638	7.45944	5.52175	2.50268e-05	0.00892512	2.74818	TAF2	up
IFNGR2	0.927366	8.94557	5.49964	2.62637e-05	0.00903327	2.7037	IFNGR2	up
GNAQ	0.729203	7.39751	5.4987	2.63182e-05	0.00903327	2.70179	GNAQ	up
KLHL17	-0.540774	9.12702	-5.49719	2.64046e-05	0.00903327	2.69877	KLHL17	down
CSNK1A1	0.533827	7.51739	5.48974	2.68382e-05	0.00903327	2.68375	CSNK1A1	up
CDK8	0.559063	6.50203	5.4894	2.68578e-05	0.00903327	2.68307	CDK8	up
lincRNA:chr2:121220455-121308130_R	-0.616356	9.23294	-5.48699	2.69997e-05	0.00903327	2.67822	lincRNA:chr2:121220455-121308130_R	down
lincRNA:chr1:203006577-203017802_F	-0.850014	10.183	-5.48463	2.71394e-05	0.00903327	2.67346	lincRNA:chr1:203006577-203017802_F	down
WDR55	-0.441873	9.34586	-5.47019	2.80101e-05	0.00910767	2.64433	WDR55	no
lincRNA:chr3:62938485-62995360_F	-0.711407	6.30319	-5.46978	2.80354e-05	0.00910767	2.64349	lincRNA:chr3:62938485-62995360_F	down
SPN	-0.53986	8.30332	-5.468	2.81447e-05	0.00910767	2.63991	SPN	down
ACAP2	0.538601	8.29798	5.45631	2.88737e-05	0.00925785	2.61632	ACAP2	up
PATL1	0.511542	9.13579	5.44713	2.94596e-05	0.00935984	2.59778	PATL1	up
IRF2	1.10641	7.27123	5.42123	3.11797e-05	0.00981712	2.54541	IRF2	up
DCAF12	0.732449	7.7884	5.39547	3.2993e-05	0.0102127	2.49323	DCAF12	up
AIDA	0.431861	6.9616	5.3932	3.31575e-05	0.0102127	2.48863	AIDA	no
DEDD	0.509507	8.21894	5.39108	3.33129e-05	0.0102127	2.48432	DEDD	up
RNU105A	-0.700581	9.39776	-5.37828	3.42627e-05	0.0103415	2.45836	RNU105A	down
XRN2	0.693602	8.2786	5.3761	3.44271e-05	0.0103415	2.45394	XRN2	up
CPNE2	0.948764	8.72486	5.37355	3.46205e-05	0.0103415	2.44876	CPNE2	up
CHERP	0.706338	7.36127	5.36032	3.56425e-05	0.0105565	2.42189	CHERP	up
SNORD15A	-1.14008	8.49221	-5.35607	3.59771e-05	0.0105661	2.41326	SNORD15A	down
SMARCC2	-0.381298	11.3361	-5.34517	3.68499e-05	0.0107322	2.39112	SMARCC2	no
TLK2	-0.488746	8.94128	-5.33324	3.78306e-05	0.0109268	2.36685	TLK2	no
RHOA	0.52494	13.031	5.32467	3.85517e-05	0.0109708	2.34941	RHOA	up
GATAD2A	0.506123	8.82396	5.32397	3.86106e-05	0.0109708	2.348	GATAD2A	up
ENST00000381079	-0.530872	5.49805	-5.31505	3.93771e-05	0.0110983	2.32983	ENST00000381079	down
HIST1H3G	-0.518269	10.0067	-5.30285	4.04506e-05	0.0113097	2.30497	HIST1H3G	down
HIST1H4B	-1.28336	9.53969	-5.29792	4.08933e-05	0.0113427	2.29491	HIST1H4B	down
LOC388152	-0.694875	8.95776	-5.29211	4.14206e-05	0.0113985	2.28307	LOC388152	down
A_24_P255303	0.789792	10.0515	5.2822	4.23357e-05	0.0115593	2.26287	A_24_P255303	up
DHX33	0.50506	6.02383	5.27509	4.30058e-05	0.0115808	2.24835	DHX33	up
lincRNA:chr12:12990134-12990584_R	-0.553064	8.78547	-5.27434	4.3077e-05	0.0115808	2.24682	lincRNA:chr12:12990134-12990584_R	down
BX095413	-0.449003	7.63275	-5.24505	4.59576e-05	0.0122609	2.18697	BX095413	no
A_33_P3310976	-0.567314	9.5781	-5.23926	4.65499e-05	0.0123248	2.17513	A_33_P3310976	down
RUNDC2A	-0.70567	9.15046	-5.2332	4.71781e-05	0.0123972	2.16273	RUNDC2A	down
lincRNA:chr19:53151411-53151829_R	-0.879805	8.54804	-5.22814	4.7709e-05	0.0124431	2.15238	lincRNA:chr19:53151411-53151829_R	down
HEXB	0.779671	10.1322	5.21938	4.86432e-05	0.0125928	2.13444	HEXB	up
ENST00000339437	0.429767	7.37224	5.19376	5.14835e-05	0.0129981	2.08194	ENST00000339437	no
LOC441455	0.462541	9.29337	5.19031	5.18777e-05	0.0129981	2.07488	LOC441455	no
DDX60	1.05467	8.00547	5.1892	5.20061e-05	0.0129981	2.07259	DDX60	up
EIF2C3	-0.562113	8.47343	-5.18912	5.20155e-05	0.0129981	2.07243	EIF2C3	down
NP511207	-0.705293	8.61077	-5.18771	5.21778e-05	0.0129981	2.06954	NP511207	down
PAQR6	-0.679807	8.44216	-5.18348	5.26695e-05	0.0129981	2.06087	PAQR6	down
WNT3	-0.571655	5.82056	-5.18226	5.2812e-05	0.0129981	2.05837	WNT3	down
lincRNA:chr3:129611381-129612189_R	-0.6121	7.09463	-5.16734	5.45895e-05	0.0133416	2.02773	lincRNA:chr3:129611381-129612189_R	down
ITFG1	0.514065	8.19041	5.16038	5.54387e-05	0.013455	2.01344	ITFG1	up
POMGNT1	1.00874	9.03954	5.15572	5.6015e-05	0.0135011	2.00387	POMGNT1	up
TMEM165	0.732042	6.90326	5.15161	5.65292e-05	0.0135318	1.99541	TMEM165	up
ENST00000412877	-0.689445	9.20512	-5.14725	5.70791e-05	0.0135705	1.98645	ENST00000412877	down
CLSTN3	2.02853	8.10299	5.14148	5.78153e-05	0.0136198	1.97459	CLSTN3	up
lincRNA:chr1:204525202-204541352_F	-0.797948	8.96972	-5.13953	5.8066e-05	0.0136198	1.97058	lincRNA:chr1:204525202-204541352_F	down
ZADH2	-0.584816	8.75226	-5.13605	5.8516e-05	0.0136338	1.96344	ZADH2	down
A_33_P3214785	-0.849871	7.24424	-5.13271	5.89529e-05	0.0136447	1.95655	A_33_P3214785	down
SNRPA	0.419272	10.9181	5.11805	6.09046e-05	0.0138844	1.9264	SNRPA	no
KIF13A	0.763063	6.07082	5.11672	6.10861e-05	0.0138844	1.92364	KIF13A	up
LOC731275	0.923205	8.98734	5.11602	6.11806e-05	0.0138844	1.92221	LOC731275	up
UBE2E2	0.829483	6.36951	5.10988	6.2022e-05	0.0139846	1.90956	UBE2E2	up
ANKRD36BL1	0.588757	6.71152	5.0955	6.40384e-05	0.0141823	1.87993	ANKRD36BL1	up
A_33_P3371769	-0.644907	11.0795	-5.09527	6.4071e-05	0.0141823	1.87946	A_33_P3371769	down
lincRNA:chr8:129503568-129843218_R	0.489823	5.61356	5.09495	6.41166e-05	0.0141823	1.8788	lincRNA:chr8:129503568-129843218_R	no
XPOT	0.604839	8.26013	5.08326	6.58071e-05	0.0143476	1.8547	XPOT	up
lincRNA:chr1:42389413-42495113_R	-0.655879	6.04374	-5.08127	6.60994e-05	0.0143476	1.85059	lincRNA:chr1:42389413-42495113_R	down
lincRNA:chr15:25362594-25363627_R	-0.8828	6.0544	-5.08004	6.62816e-05	0.0143476	1.84805	lincRNA:chr15:25362594-25363627_R	down
OTUD4	0.420894	7.72433	5.07491	6.70428e-05	0.0143476	1.83747	OTUD4	no
HIST1H1D	-1.11725	10.313	-5.07321	6.72971e-05	0.0143476	1.83396	HIST1H1D	down
LRWD1	-0.448846	9.34997	-5.07237	6.74224e-05	0.0143476	1.83224	LRWD1	no
HSP90B3P	0.464014	9.95537	5.07028	6.77372e-05	0.0143476	1.82792	HSP90B3P	no
RCN2	-0.528689	9.69047	-5.0607	6.92001e-05	0.0144001	1.80813	RCN2	down
GPR135	-0.657108	6.21337	-5.05831	6.95686e-05	0.0144001	1.80321	GPR135	down
lincRNA:chr3:197338442-197350253_F	-1.3094	8.74728	-5.05804	6.96112e-05	0.0144001	1.80264	lincRNA:chr3:197338442-197350253_F	down
C2CD4C	-0.492792	8.24069	-5.05789	6.96334e-05	0.0144001	1.80235	C2CD4C	no
A_33_P3329740	0.782125	10.2309	5.05492	7.00963e-05	0.0144106	1.79621	A_33_P3329740	up
C4orf41	0.473781	7.76614	5.04626	7.14637e-05	0.0146058	1.77831	C4orf41	no
PIP5K1B	0.564963	5.71206	5.03949	7.25507e-05	0.0147417	1.76432	PIP5K1B	up
LOC100293090	0.478235	15.4291	5.02746	7.45246e-05	0.0150468	1.73945	LOC100293090	no
S100A6	0.8061	14.4062	5.02513	7.49133e-05	0.0150468	1.73463	S100A6	up
PTBP1	0.620649	6.74378	5.02202	7.54346e-05	0.015051	1.72821	PTBP1	up
LDHAL6A	-0.618987	9.71181	-5.01763	7.61779e-05	0.015051	1.71912	LDHAL6A	down
ADCY4	-0.462563	7.78242	-5.01619	7.64241e-05	0.015051	1.71613	ADCY4	no
LOC100132261	-0.714971	8.59828	-5.01147	7.7233e-05	0.015051	1.70637	LOC100132261	down
ZNF746	-0.494466	7.21892	-5.00608	7.81691e-05	0.015051	1.6952	ZNF746	no
APAF1	0.855998	6.3383	5.00598	7.81859e-05	0.015051	1.69501	APAF1	up
LCP2	0.40339	11.6212	5.00583	7.82124e-05	0.015051	1.69469	LCP2	no
CUGBP2	0.393986	8.63056	5.00411	7.8514e-05	0.015051	1.69112	CUGBP2	no
MAFA	-0.436103	7.48435	-4.9967	7.98251e-05	0.015051	1.67578	MAFA	no
CCNI	0.345401	13.4939	4.99567	8.00085e-05	0.015051	1.67365	CCNI	no
ABI1	0.442884	7.88701	4.99402	8.03034e-05	0.015051	1.67024	ABI1	no
ACLY	0.424197	9.41918	4.9936	8.03801e-05	0.015051	1.66935	ACLY	no
lincRNA:chr6:139809107-140148457_F	0.511837	5.67045	4.99275	8.05327e-05	0.015051	1.6676	lincRNA:chr6:139809107-140148457_F	up
TMEM131	0.515128	8.5663	4.98993	8.10417e-05	0.0150656	1.66176	TMEM131	up
PPP2R1A	0.497787	10.9527	4.98498	8.19425e-05	0.0151524	1.65151	PPP2R1A	no
HIST1H4A	-0.856578	7.52361	-4.97686	8.34437e-05	0.0152531	1.63468	HIST1H4A	down
lincRNA:chr10:119344760-119356235_R	-0.941881	7.47356	-4.97149	8.44523e-05	0.0152531	1.62354	lincRNA:chr10:119344760-119356235_R	down
EXOC5	0.494392	6.69255	4.9678	8.51524e-05	0.0152531	1.61589	EXOC5	no
RNLS	0.522409	5.52933	4.96746	8.52179e-05	0.0152531	1.61518	RNLS	up
GPR160	0.616225	8.4583	4.96724	8.52591e-05	0.0152531	1.61473	GPR160	up
lincRNA:chr6:86386083-86388435_R	-0.726433	8.90106	-4.96705	8.52967e-05	0.0152531	1.61432	lincRNA:chr6:86386083-86388435_R	down
PPM1K	-0.560857	8.32702	-4.96576	8.55422e-05	0.0152531	1.61166	PPM1K	down
LOC100133994	-1.063	12.8078	-4.9588	8.68843e-05	0.0153866	1.59722	LOC100133994	down
LOC642361	-0.379812	9.09278	-4.95733	8.71711e-05	0.0153866	1.59417	LOC642361	no
RASA1	0.580145	7.94988	4.95508	8.76122e-05	0.0153867	1.58949	RASA1	up
MAPKSP1	0.678951	7.50558	4.95278	8.80634e-05	0.0153886	1.58473	MAPKSP1	up
ZFYVE27	-0.463574	11.0621	-4.9487	8.88708e-05	0.0153941	1.57626	ZFYVE27	no
DDX6	-0.491926	8.48746	-4.94818	8.89754e-05	0.0153941	1.57517	DDX6	no
KLHL5	0.637264	7.01604	4.94505	8.96008e-05	0.0154259	1.56868	KLHL5	up
PRR25	-0.57771	10.2701	-4.93753	9.11227e-05	0.015606	1.55306	PRR25	down
LOC145837	-1.1375	6.54074	-4.93549	9.154e-05	0.015606	1.54882	LOC145837	down
PTGS2	0.847493	6.1919	4.92155	9.4444e-05	0.0160229	1.51986	PTGS2	up
TRIL	0.352762	5.09163	4.91655	9.55092e-05	0.0161254	1.50946	TRIL	no
CPSF6	0.37879	9.24732	4.91213	9.64593e-05	0.0161408	1.50028	CPSF6	no
CD164	-0.815166	9.27559	-4.91183	9.65244e-05	0.0161408	1.49966	CD164	down
C17orf90	-0.502635	11.0014	-4.90764	9.7435e-05	0.0162155	1.49095	C17orf90	down
PLAA	0.506091	7.1442	4.90392	9.82529e-05	0.0162451	1.48319	PLAA	up
ENST00000355681	-0.410029	10.8761	-4.9026	9.85423e-05	0.0162451	1.48047	ENST00000355681	no
A_33_P3331326	-0.61167	10.9376	-4.89756	9.96637e-05	0.0163528	1.46997	A_33_P3331326	down
CENPC1	-0.559695	9.00062	-4.89032	0.000101295	0.0165429	1.45491	CENPC1	down
ELK3	0.641998	6.58357	4.87643	0.000104503	0.0169874	1.42599	ELK3	up
A_33_P3213134	-0.415486	7.67567	-4.87158	0.000105648	0.0170939	1.41589	A_33_P3213134	no
GMCL1	0.604591	6.64341	4.86526	0.000107158	0.0172584	1.40272	GMCL1	up
VBP1	0.663658	7.3205	4.85988	0.000108461	0.0173204	1.3915	VBP1	up
C17orf56	-0.417534	11.5983	-4.85957	0.000108535	0.0173204	1.39087	C17orf56	no
lincRNA:chr18:72053420-72059470_R	-0.507805	10.2338	-4.85721	0.000109113	0.0173336	1.38594	lincRNA:chr18:72053420-72059470_R	down
lincRNA:chr22:27066072-27067126_F	-0.979228	11.0128	-4.85514	0.00010962	0.0173353	1.38164	lincRNA:chr22:27066072-27067126_F	down
ENST00000375052	-0.947188	8.29141	-4.84294	0.000112669	0.0176547	1.35619	ENST00000375052	down
LOC100128130	0.399625	5.2143	4.84089	0.000113188	0.0176547	1.35192	LOC100128130	no
EIF4G3	0.404411	8.92915	4.83944	0.000113559	0.0176547	1.34889	EIF4G3	no
LOC100129502	0.443374	5.13603	4.83861	0.000113771	0.0176547	1.34716	LOC100129502	no
MAP1LC3B	0.487096	9.08545	4.83707	0.000114165	0.0176547	1.34395	MAP1LC3B	no
lincRNA:chr1:173968527-173991068_R	-0.756988	7.18288	-4.82448	0.000117442	0.0179574	1.31769	lincRNA:chr1:173968527-173991068_R	down
lincRNA:chr2:102597068-102606493_F	-0.684776	6.50494	-4.82414	0.000117532	0.0179574	1.31698	lincRNA:chr2:102597068-102606493_F	down
PLAGL1	0.569038	6.66639	4.82364	0.000117664	0.0179574	1.31594	PLAGL1	up
NUS1	0.570999	8.74213	4.82098	0.000118371	0.0179867	1.31038	NUS1	up
LYRM7	0.585973	5.84919	4.81025	0.000121264	0.0183465	1.28797	LYRM7	up
lincRNA:chr7:33679675-33695300_F	-0.71317	9.57771	-4.80283	0.000123305	0.0185667	1.27248	lincRNA:chr7:33679675-33695300_F	down
SCNM1	-0.422553	11.2557	-4.79918	0.000124323	0.0185667	1.26485	SCNM1	no
KDSR	0.688074	7.74024	4.798	0.000124653	0.0185667	1.26239	KDSR	up
HMG20A	0.586797	6.8482	4.79732	0.000124844	0.0185667	1.26097	HMG20A	up
PPP1R13B	-0.491831	8.1612	-4.79045	0.00012679	0.0187762	1.24661	PPP1R13B	no
SLC39A6	0.723457	6.33502	4.7836	0.000128759	0.0189056	1.23231	SLC39A6	up
KCTD18	0.628	7.04784	4.78234	0.000129127	0.0189056	1.22967	KCTD18	up
CCNT2	0.643425	6.28534	4.78179	0.000129287	0.0189056	1.22852	CCNT2	up
lincRNA:chr6:34244122-34253868_F	0.403607	6.21129	4.77468	0.000131373	0.0191307	1.21366	lincRNA:chr6:34244122-34253868_F	no
A_33_P3362567	0.537773	6.64594	4.77155	0.000132304	0.0191708	1.2071	A_33_P3362567	up
A_33_P3330413	0.380017	8.98543	4.77007	0.000132746	0.0191708	1.20401	A_33_P3330413	no
RNF146	0.554541	8.09121	4.7647	0.000134362	0.019266	1.19277	RNF146	up
LOC645553	-0.554213	11.9841	-4.76422	0.000134508	0.019266	1.19177	LOC645553	down
A_33_P3273399	-0.790559	8.40366	-4.76226	0.000135101	0.0192721	1.18768	A_33_P3273399	down
HSD17B4	0.522936	9.45212	4.75562	0.000137139	0.0194832	1.17378	HSD17B4	up
CSK	0.487532	11.3975	4.74742	0.000139699	0.0197665	1.15662	CSK	no
TLR8	0.97559	7.7346	4.74402	0.000140775	0.0198384	1.14949	TLR8	up
ENST00000408998	-0.372705	6.50468	-4.73982	0.000142113	0.0198821	1.14071	ENST00000408998	no
TATDN1	0.616705	6.46667	4.73948	0.000142222	0.0198821	1.14	TATDN1	up
A_33_P3238225	0.548154	6.58602	4.72173	0.000148031	0.0205465	1.10283	A_33_P3238225	up
lincRNA:chr6:138961057-139020207_F	-0.537169	14.9787	-4.72138	0.000148151	0.0205465	1.10208	lincRNA:chr6:138961057-139020207_F	down
UBE2B	0.660016	6.51523	4.71652	0.000149782	0.0206907	1.09191	UBE2B	up
lincRNA:chr3:183165478-183171881_F	-0.785971	11.12	-4.70859	0.000152489	0.0209816	1.07529	lincRNA:chr3:183165478-183171881_F	down
DCP_22_6	-0.412683	6.77104	-4.70581	0.00015345	0.021031	1.06945	DCP_22_6	no
CTSL1	0.987968	8.55864	4.70109	0.000155092	0.021108	1.05956	CTSL1	up
SLC7A5P1	-0.399415	8.96223	-4.69958	0.000155622	0.021108	1.0564	SLC7A5P1	no
S100A13	-0.639026	8.96356	-4.69901	0.000155823	0.021108	1.0552	S100A13	down
MYCNOS	-1.05205	8.1784	-4.68338	0.000161424	0.0216285	1.02241	MYCNOS	down
NAPG	-0.520585	8.52731	-4.68335	0.000161433	0.0216285	1.02236	NAPG	down
SCARNA6	-0.659656	6.61868	-4.68311	0.000161522	0.0216285	1.02184	SCARNA6	down
EPB41L3	0.789769	8.15179	4.67311	0.000165213	0.0220383	1.00086	EPB41L3	up
OSTM1	0.574021	6.62312	4.66775	0.000167228	0.0222222	0.989609	OSTM1	up
HCFC1	0.586416	6.22802	4.66413	0.000168602	0.0223159	0.98201	HCFC1	up
ARHGEF11	0.716975	8.21305	4.66158	0.000169575	0.0223159	0.976667	ARHGEF11	up
ACER3	0.594179	5.81489	4.6601	0.000170145	0.0223159	0.973548	ACER3	up
EFCAB4A	-0.55196	8.92031	-4.65921	0.000170487	0.0223159	0.971683	EFCAB4A	down
RBM27	-0.437011	9.61108	-4.65722	0.000171257	0.0223331	0.967497	RBM27	no
ENST00000378921	0.57789	6.24519	4.65379	0.00017259	0.0223926	0.960299	ENST00000378921	up
METTL2B	-0.53473	8.3956	-4.64974	0.000174179	0.0223926	0.951788	METTL2B	down
lincRNA:chr10:131973130-131978637_R	0.471977	5.46477	4.64788	0.000174912	0.0223926	0.947887	lincRNA:chr10:131973130-131978637_R	no
CFL1	0.459995	13.9456	4.64696	0.000175276	0.0223926	0.945954	CFL1	no
CHPT1	0.697346	7.81496	4.64601	0.000175653	0.0223926	0.943959	CHPT1	up
A_33_P3329750	-0.395463	6.31946	-4.64521	0.000175972	0.0223926	0.942277	A_33_P3329750	no
lincRNA:chr8:128045018-128055593_R	-0.503939	8.19823	-4.64374	0.000176557	0.0223926	0.939192	lincRNA:chr8:128045018-128055593_R	down
KCTD20	0.415082	9.4082	4.64044	0.000177879	0.0223926	0.932263	KCTD20	no
lincRNA:chr17:70442671-70443408_R	-0.432983	5.60534	-4.63746	0.000179084	0.0223926	0.925995	lincRNA:chr17:70442671-70443408_R	no
TNKS2	0.412311	7.05746	4.63682	0.000179345	0.0223926	0.924642	TNKS2	no
FLJ36000	-0.977428	8.17383	-4.63652	0.000179466	0.0223926	0.924015	FLJ36000	down
OSBPL8	0.71003	6.99884	4.63496	0.0001801	0.0223926	0.920741	OSBPL8	up
CXorf65	-0.809637	9.86164	-4.63355	0.000180673	0.0223926	0.917789	CXorf65	down
ENST00000404197	-0.936795	9.54698	-4.63353	0.000180684	0.0223926	0.917734	ENST00000404197	down
CDGAP	0.501037	6.59535	4.62499	0.000184207	0.0224801	0.899797	CDGAP	up
CAND1	0.543964	6.80116	4.62461	0.000184367	0.0224801	0.898991	CAND1	up
FANCM	-0.407646	7.05852	-4.6239	0.000184665	0.0224801	0.897493	FANCM	no
LOC222070	-0.382137	9.43745	-4.62299	0.000185044	0.0224801	0.895585	LOC222070	no
CSGALNACT2	0.610305	8.9155	4.62295	0.000185062	0.0224801	0.895495	CSGALNACT2	up
SENP2	0.44778	8.35432	4.6225	0.000185249	0.0224801	0.894559	SENP2	no
ENST00000326261	-0.65285	9.16305	-4.6178	0.000187231	0.022642	0.884673	ENST00000326261	down
ARPC1A	0.35419	10.0476	4.61562	0.000188156	0.0226621	0.880097	ARPC1A	no
ARRB2	0.389542	13.6167	4.61251	0.000189485	0.0226621	0.873557	ARRB2	no
COIL	-0.371982	8.57332	-4.61207	0.000189674	0.0226621	0.872633	COIL	no
MACF1	1.86325	8.14077	4.61134	0.000189991	0.0226621	0.871082	MACF1	up
SNORD3B-1	-1.02637	13.4073	-4.60657	0.000192051	0.0228299	0.861063	SNORD3B-1	down
STARD3NL	0.778698	7.95903	4.60457	0.000192926	0.0228561	0.856844	STARD3NL	up
HIST1H4C	-0.631011	12.7764	-4.6018	0.000194139	0.0229221	0.851022	HIST1H4C	down
ZDHHC11	-0.973823	8.4641	-4.59818	0.000195735	0.0230211	0.843416	ZDHHC11	down
PRKRIP1	-0.503167	9.47712	-4.59634	0.000196552	0.0230211	0.839547	PRKRIP1	down
PPCS	0.387172	9.23314	4.59544	0.000196953	0.0230211	0.837653	PPCS	no
HIST2H2AC	-0.636983	9.27042	-4.59241	0.000198312	0.0230375	0.831263	HIST2H2AC	down
LOC729130	-0.409	5.72217	-4.59219	0.000198411	0.0230375	0.830801	LOC729130	no
MED22	0.416132	8.5912	4.59067	0.000199095	0.0230403	0.827605	MED22	no
A_24_P67748	0.322258	7.06367	4.58491	0.000201707	0.0231739	0.815496	A_24_P67748	no
C2orf83	-0.843211	6.10502	-4.58343	0.000202389	0.0231739	0.812362	C2orf83	down
ARPC1B	0.613564	12.5622	4.58258	0.000202778	0.0231739	0.810579	ARPC1B	up
E1A_r60_a20	-0.624276	8.5691	-4.58231	0.000202902	0.0231739	0.810012	E1A_r60_a20	down
SCRIB	-0.337941	11.1465	-4.57866	0.000204586	0.0232902	0.802333	SCRIB	no
STK11IP	-0.358333	10.6811	-4.57581	0.000205913	0.0233488	0.796326	STK11IP	no
BTBD6	-0.516235	11.3321	-4.5742	0.000206664	0.0233488	0.792944	BTBD6	down
CDC42EP4	0.487383	5.98196	4.57326	0.000207105	0.0233488	0.790964	CDC42EP4	no
lincRNA:chr5:93440069-93451144_R	-0.555953	6.18592	-4.57063	0.000208344	0.0233541	0.785426	lincRNA:chr5:93440069-93451144_R	down
SAPS3	-0.408086	10.4933	-4.57032	0.000208489	0.0233541	0.78478	SAPS3	no
PCYT1A	-0.414872	7.91325	-4.56498	0.000211029	0.0234694	0.773528	PCYT1A	no
TOMM70A	0.573158	6.35796	4.5647	0.000211163	0.0234694	0.772937	TOMM70A	up
SP2	0.509767	7.63126	4.56217	0.000212376	0.0234694	0.767617	SP2	up
lincRNA:chr7:63922340-63962340_R	-0.474039	6.19424	-4.56128	0.000212805	0.0234694	0.765742	lincRNA:chr7:63922340-63962340_R	no
SLC35A3	0.554992	5.87157	4.56114	0.000212876	0.0234694	0.765433	SLC35A3	up
SNAP23	0.596719	7.66141	4.55572	0.000215505	0.0236846	0.754029	SNAP23	up
ENST00000357412	0.406099	5.50886	4.55283	0.000216922	0.0237532	0.747941	ENST00000357412	no
FANCG	-0.485835	8.47472	-4.55104	0.000217806	0.0237532	0.744162	FANCG	no
CDC2L2	-0.465552	12.1513	-4.55031	0.000218168	0.0237532	0.74262	CDC2L2	no
lincRNA:chr9:132253097-132255874_F	0.704269	6.71889	4.54881	0.000218909	0.0237598	0.739471	lincRNA:chr9:132253097-132255874_F	up
CBARA1	0.537524	8.82711	4.54735	0.000219637	0.023765	0.736385	CBARA1	up
ARIH2	-0.414036	9.452	-4.54438	0.000221121	0.0238517	0.730132	ARIH2	no
CIAO1	-0.399061	8.69061	-4.54121	0.000222714	0.0239496	0.723463	CIAO1	no
C7orf58	0.500141	5.52099	4.53973	0.000223466	0.0239568	0.720331	C7orf58	up
SIKE1	-0.447584	7.6847	-4.53733	0.000224687	0.0240141	0.715267	SIKE1	no
C8G	-0.655677	8.81698	-4.53503	0.000225862	0.024066	0.710423	C8G	down
BRE	0.420412	8.24967	4.52838	0.000229296	0.0242639	0.696405	BRE	no
RNF145	0.700099	7.29896	4.52801	0.000229489	0.0242639	0.695622	RNF145	up
PSAP	0.772867	14.6319	4.5274	0.000229802	0.0242639	0.694356	PSAP	up
OAT	0.470782	8.7844	4.52584	0.00023062	0.024277	0.691053	OAT	no
KIAA0556	0.551719	6.1787	4.52352	0.000231838	0.0243319	0.686159	KIAA0556	up
C8orf59	-0.324674	9.48456	-4.51852	0.00023448	0.0245355	0.675633	C8orf59	no
LARS2	0.373894	7.0243	4.51185	0.00023806	0.0248357	0.661557	LARS2	no
ARHGEF2	0.457664	9.43688	4.5086	0.000239824	0.0248433	0.654695	ARHGEF2	no
S1PR3	1.17255	7.13609	4.50824	0.000240019	0.0248433	0.65394	S1PR3	up
CLIC4	0.763078	7.10509	4.50779	0.000240265	0.0248433	0.652988	CLIC4	up
SVIL	0.415305	7.64053	4.504	0.000242338	0.0249837	0.645006	SVIL	no
SLC30A9	0.603489	6.74741	4.5008	0.000244108	0.0250922	0.638246	SLC30A9	up
lincRNA:chr2:100859092-100865724_F	-0.52388	8.17544	-4.49904	0.000245085	0.0250937	0.634535	lincRNA:chr2:100859092-100865724_F	down
STRN3	0.350144	5.29793	4.49819	0.000245559	0.0250937	0.632741	STRN3	no
MAEA	0.62631	7.8845	4.49148	0.000249329	0.0253025	0.618585	MAEA	up
LOC100134387	-0.520009	7.52287	-4.49117	0.000249505	0.0253025	0.617928	LOC100134387	down
DCP_22_2	-0.693992	8.5824	-4.49069	0.000249775	0.0253025	0.616925	DCP_22_2	down
ZNF497	-0.724496	8.66052	-4.48815	0.000251219	0.0253753	0.611569	ZNF497	down
TAF4	0.564182	7.79015	4.48603	0.000252432	0.0254143	0.607092	TAF4	up
CDH26	-0.634013	7.07106	-4.48494	0.000253059	0.0254143	0.604786	CDH26	down
STAT3	0.589054	8.18802	4.48092	0.000255383	0.0255742	0.596293	STAT3	up
COMMD9	0.624654	8.81124	4.47744	0.000257407	0.0256239	0.588958	COMMD9	up
HIST1H3F	-0.852921	9.05949	-4.4771	0.000257603	0.0256239	0.588251	HIST1H3F	down
lincRNA:chr16:86888324-87005324_R	-1.12763	7.11752	-4.47629	0.000258079	0.0256239	0.586536	lincRNA:chr16:86888324-87005324_R	down
ZNF417	0.461039	5.71453	4.47239	0.00026038	0.0257471	0.578289	ZNF417	no
ACTG1	0.491214	13.0134	4.47158	0.000260855	0.0257471	0.576594	ACTG1	no
A_33_P3399181	-0.473948	7.86877	-4.47045	0.00026153	0.0257471	0.574195	A_33_P3399181	no
A_33_P3231677	-0.603221	7.57511	-4.46835	0.000262779	0.0257973	0.569769	A_33_P3231677	down
RNPS1	0.352668	11.1445	4.46534	0.000264582	0.0258537	0.563415	RNPS1	no
KDM1B	0.769244	6.78233	4.46492	0.000264833	0.0258537	0.562534	KDM1B	up
XRCC5	0.445657	9.49945	4.45896	0.000268444	0.0261333	0.54995	XRCC5	no
CAPZA1	0.602308	8.70563	4.45667	0.000269849	0.0261971	0.545101	CAPZA1	up
LTBR	0.822744	9.32452	4.45212	0.000272654	0.0263961	0.535489	LTBR	up
E1A_r60_a22	-0.732897	9.33803	-4.44636	0.000276245	0.0266699	0.523332	E1A_r60_a22	down
ARHGDIB	0.458522	15.7023	4.44449	0.000277425	0.02671	0.519371	ARHGDIB	no
GBAS	0.647339	7.0886	4.44298	0.00027838	0.0267239	0.516181	GBAS	up
MVK	-0.542296	9.83599	-4.44184	0.000279098	0.0267239	0.513785	MVK	down
VDAC1P1	0.500628	7.71798	4.43805	0.000281513	0.0268414	0.505782	VDAC1P1	up
FAR2	0.739056	6.37976	4.43597	0.000282848	0.0268414	0.501386	FAR2	up
HM13	-1.79082	8.6156	-4.43535	0.000283248	0.0268414	0.500073	HM13	down
PALB2	0.426351	6.15463	4.43414	0.000284031	0.0268414	0.497507	PALB2	no
MAP4K4	0.60451	7.0848	4.43393	0.000284166	0.0268414	0.497064	MAP4K4	up
RRAGC	0.55475	8.86773	4.43123	0.000285914	0.0269338	0.491365	RRAGC	up
HIST1H2AM	-0.51421	7.11168	-4.42748	0.000288366	0.0270917	0.483433	HIST1H2AM	down
HSP90B1	0.562577	8.02254	4.42586	0.00028943	0.0271152	0.480009	HSP90B1	up
STX11	0.988987	10.0654	4.42474	0.000290168	0.0271152	0.477643	STX11	up
NUDT15	0.48235	5.72714	4.42207	0.000291932	0.0271275	0.472013	NUDT15	no
ATP11B	0.800609	7.80344	4.4214	0.000292381	0.0271275	0.470585	ATP11B	up
ABHD2	0.610996	7.39411	4.42003	0.000293291	0.0271275	0.467698	ABHD2	up
MFSD9	-0.411468	7.19434	-4.41914	0.000293886	0.0271275	0.465813	MFSD9	no
lincRNA:chr6:132406223-132420419_F	-0.737979	6.9268	-4.4187	0.000294181	0.0271275	0.464882	lincRNA:chr6:132406223-132420419_F	down
ATP2A2	0.630911	7.07984	4.41417	0.000297226	0.0272942	0.455312	ATP2A2	up
CECR5	0.427177	9.41245	4.41369	0.00029755	0.0272942	0.4543	CECR5	no
ACAP3	-0.485961	12.0496	-4.41189	0.000298773	0.0273346	0.450488	ACAP3	no
CLIC5	-0.735839	7.09099	-4.41018	0.000299939	0.0273696	0.446871	CLIC5	down
SRD5A1	0.652057	6.08506	4.40738	0.000301854	0.0274499	0.440957	SRD5A1	up
CD47	0.520384	11.0153	4.40558	0.000303095	0.0274499	0.437145	CD47	up
C3orf63	0.505805	7.53504	4.40546	0.000303175	0.0274499	0.4369	C3orf63	up
A_33_P3406255	-0.726121	9.18188	-4.40176	0.000305735	0.0276102	0.429084	A_33_P3406255	down
LCE1D	-0.701885	15.5712	-4.39879	0.000307811	0.0276786	0.422797	LCE1D	down
HTATIP2	0.545002	9.10164	4.39784	0.000308475	0.0276786	0.420794	HTATIP2	up
AP1S2	0.915529	10.3574	4.39728	0.000308869	0.0276786	0.41961	AP1S2	up
E2F7	-0.659246	6.14324	-4.39155	0.000312922	0.0279339	0.407497	E2F7	down
PKM2	0.623095	13.1425	4.391	0.000313316	0.0279339	0.406326	PKM2	up
LOC339192	-0.569883	10.9634	-4.38651	0.000316537	0.0281493	0.396821	LOC339192	down
HIST1H1E	-0.818068	9.65321	-4.38375	0.000318528	0.0282544	0.390995	HIST1H1E	down
HOXA5	-0.690617	6.56317	-4.37891	0.00032206	0.0284954	0.380749	HOXA5	down
RPL24	-0.412746	14.3856	-4.37568	0.000324435	0.0286203	0.373921	RPL24	no
lincRNA:chr3:88150460-88175958_R	-0.71268	6.28501	-4.37477	0.00032511	0.0286203	0.37199	lincRNA:chr3:88150460-88175958_R	down
PRKCB	0.35365	9.58601	4.37174	0.000327356	0.0287456	0.365595	PRKCB	no
LOC285043	-0.484426	5.17094	-4.36637	0.000331384	0.0289936	0.354231	LOC285043	no
MGC24103	-0.746451	6.90391	-4.36435	0.000332916	0.0289936	0.349945	MGC24103	down
HCCS	0.638374	8.40381	4.36281	0.000334082	0.0289936	0.346696	HCCS	up
NBN	0.6662	6.91448	4.36091	0.000335535	0.0289936	0.342664	NBN	up
CCL24	-0.4628	10.2194	-4.36039	0.000335932	0.0289936	0.341564	CCL24	no
lincRNA:chr16:72314424-72332999_F	-0.636197	6.05446	-4.3593	0.000336767	0.0289936	0.339259	lincRNA:chr16:72314424-72332999_F	down
SLMO2	0.585271	7.85094	4.35926	0.000336797	0.0289936	0.339175	SLMO2	up
LOC285505	0.532279	5.54445	4.35923	0.000336817	0.0289936	0.33912	LOC285505	up
ASNS	-0.738399	10.7955	-4.35789	0.000337846	0.0290108	0.336285	ASNS	down
A_33_P3292130	-0.979133	12.1327	-4.35631	0.000339062	0.0290438	0.332946	A_33_P3292130	down
TANC2	0.565362	6.61302	4.35147	0.000342827	0.0292945	0.322686	TANC2	up
PTGES3	0.674021	6.73227	4.34525	0.000347715	0.0295924	0.30953	PTGES3	up
GAS8	0.324453	5.86129	4.34488	0.000348006	0.0295924	0.308752	GAS8	no
ACVR1B	0.389873	5.76783	4.33958	0.000352234	0.0298792	0.297531	ACVR1B	no
LOC100240726	0.594465	6.50749	4.33319	0.000357397	0.0302438	0.284011	LOC100240726	up
CB270075	-0.379859	6.24	-4.33144	0.000358827	0.0302914	0.280302	CB270075	no
RNU1-5	-0.871327	12.2916	-4.32696	0.000362506	0.0305282	0.270823	RNU1-5	down
PSTPIP2	0.984541	7.63988	4.32407	0.000364901	0.0306253	0.264704	PSTPIP2	up
ENST00000322834	-1.129	8.71614	-4.32346	0.000365411	0.0306253	0.263406	ENST00000322834	down
lincRNA:chr22:31369198-31371363_R	0.574145	6.40999	4.32153	0.000367027	0.0306602	0.259307	lincRNA:chr22:31369198-31371363_R	up
ZNF366	0.477089	5.43411	4.32086	0.000367582	0.0306602	0.257901	ZNF366	no
GALNT2	0.564834	7.56565	4.31842	0.000369635	0.0307581	0.252726	GALNT2	up
ARF6	0.840103	8.006	4.31574	0.000371898	0.0307962	0.247055	ARF6	up
LOC344382	0.522456	6.00678	4.31512	0.000372426	0.0307962	0.245738	LOC344382	up
SETD7	0.667387	6.15245	4.31385	0.0003735	0.0307962	0.243063	SETD7	up
POTEF	0.482206	12.6541	4.31371	0.000373619	0.0307962	0.242767	POTEF	no
lincRNA:chr7:130598222-130606452_F	-1.08932	8.2535	-4.31064	0.000376248	0.0309281	0.236251	lincRNA:chr7:130598222-130606452_F	down
NBPF15	-0.730626	9.02195	-4.30977	0.000376989	0.0309281	0.234423	NBPF15	down
CPD	0.607657	6.78929	4.30692	0.00037945	0.0310571	0.228377	CPD	up
LOC100130811	-0.418206	5.95637	-4.30067	0.000384892	0.0313185	0.215145	LOC100130811	no
PVRL4	-0.902519	6.63814	-4.30058	0.000384969	0.0313185	0.214958	PVRL4	down
DCP_20_3	-0.515146	7.58104	-4.30002	0.000385468	0.0313185	0.213755	DCP_20_3	down
SMAP2	0.464967	10.8799	4.29915	0.000386227	0.0313185	0.211927	SMAP2	no
lincRNA:chr15:64753847-64771422_R	-1.18453	6.73	-4.29535	0.000389594	0.0314955	0.203864	lincRNA:chr15:64753847-64771422_R	down
lincRNA:chr10:80511394-80516912_F	-0.789265	8.9947	-4.29465	0.000390213	0.0314955	0.202389	lincRNA:chr10:80511394-80516912_F	down
RFC3	0.481302	6.12909	4.29293	0.000391741	0.0315128	0.198758	RFC3	no
ELMO1	0.390636	8.49458	4.29239	0.000392231	0.0315128	0.197595	ELMO1	no
EAF1	0.795909	6.66053	4.28838	0.000395826	0.0316409	0.189117	EAF1	up
C14orf142	0.592545	5.81868	4.28781	0.000396345	0.0316409	0.1879	C14orf142	up
ADORA2B	0.604185	6.24221	4.28759	0.000396541	0.0316409	0.18744	ADORA2B	up
C15orf48	0.467479	5.69016	4.28393	0.000399866	0.0317733	0.179682	C15orf48	no
SNRPD3	0.456824	8.25428	4.28376	0.000400019	0.0317733	0.179328	SNRPD3	no
S100A11	0.830106	13.0956	4.27769	0.000405593	0.0320777	0.166471	S100A11	up
lincRNA:chr1:118374652-118400852_F	-0.40778	5.48919	-4.27759	0.000405687	0.0320777	0.166255	lincRNA:chr1:118374652-118400852_F	no
HIPK3	0.555798	6.36361	4.26999	0.000412779	0.0325648	0.150152	HIPK3	up
ACBD3	0.611099	6.26484	4.26651	0.000416067	0.0327502	0.142781	ACBD3	up
LOC100131891	-0.411953	5.49273	-4.26553	0.000417003	0.0327502	0.140693	LOC100131891	no
CAPZA2	0.466409	8.89055	4.26345	0.000418987	0.0328323	0.136282	CAPZA2	no
PSMA2	0.511125	10.7011	4.26194	0.000420427	0.0328714	0.133094	PSMA2	up
HK1	0.405949	10.2478	4.25656	0.000425624	0.0331819	0.121682	HK1	no
A_33_P3390823	0.646486	5.57382	4.25586	0.000426298	0.0331819	0.120212	A_33_P3390823	up
lincRNA:chr21:16633404-16851904_F	-0.858014	9.07891	-4.25473	0.000427403	0.033194	0.117806	lincRNA:chr21:16633404-16851904_F	down
ENST00000395919	-0.429489	5.27141	-4.25274	0.000429348	0.0332711	0.113587	ENST00000395919	no
NCSTN	0.384097	11.4002	4.24919	0.000432832	0.0334669	0.106078	NCSTN	no
MC1R	-0.93438	8.08679	-4.247	0.000435009	0.0335176	0.101418	MC1R	down
PTDSS2	-0.472599	9.02343	-4.2459	0.0004361	0.0335176	0.0990891	PTDSS2	no
PRPF19	-0.374244	11.901	-4.2454	0.000436593	0.0335176	0.0980398	PRPF19	no
RANBP6	0.603965	6.3932	4.24451	0.000437478	0.0335176	0.0961584	RANBP6	up
PGGT1B	0.728485	5.91433	4.24371	0.000438282	0.0335176	0.0944523	PGGT1B	up
LOC642413	0.364147	5.66082	4.23578	0.000446279	0.0339985	0.0776528	LOC642413	no
lincRNA:chr7:137847085-138121185_F	-0.593766	8.30945	-4.23555	0.000446516	0.0339985	0.0771595	lincRNA:chr7:137847085-138121185_F	down
hg18:lincRNA:chr3:196920197-196924417_F	-0.805208	8.2388	-4.2332	0.000448914	0.0340228	0.0721848	hg18:lincRNA:chr3:196920197-196924417_F	down
A_33_P3280502	-0.858857	8.0173	-4.23253	0.0004496	0.0340228	0.0707656	A_33_P3280502	down
DENND5A	0.550756	10.5462	4.23179	0.000450366	0.0340228	0.0691836	DENND5A	up
ADAM17	0.429157	8.18711	4.23143	0.00045073	0.0340228	0.0684334	ADAM17	no
REXO4	-0.415391	10.3654	-4.22733	0.000454967	0.0342505	0.0597422	REXO4	no
LOC729978	-0.665744	9.54127	-4.22662	0.000455706	0.0342505	0.0582339	LOC729978	down
RAP2C	0.620402	7.38158	4.22487	0.000457528	0.0343136	0.0545258	RAP2C	up
CTCF	0.479014	8.38227	4.22297	0.000459524	0.0343552	0.0504824	CTCF	no
ENST00000435624	-0.587345	7.16308	-4.22247	0.000460048	0.0343552	0.0494232	ENST00000435624	down
ANKS3	-0.607274	9.17894	-4.22015	0.000462487	0.0344636	0.0445117	ANKS3	down
C1orf43	1.17837	10.3568	4.21265	0.000470475	0.034917	0.0286033	C1orf43	up
SKP1	0.523258	7.82632	4.21256	0.000470569	0.034917	0.0284164	SKP1	up
ENST00000359193	0.660805	5.58316	4.20945	0.000473919	0.0350645	0.0218267	ENST00000359193	up
lincRNA:chr3:44042171-44161821_R	-0.645399	7.54488	-4.20796	0.000475534	0.0350645	0.0186668	lincRNA:chr3:44042171-44161821_R	down
ZNF321	0.340773	5.36828	4.20747	0.000476072	0.0350645	0.0176154	ZNF321	no
SH2B3	0.566732	9.17128	4.20516	0.000478588	0.0350645	0.0127189	SH2B3	up
SETDB1	1.8586	8.64969	4.20438	0.000479436	0.0350645	0.0110742	SETDB1	up
PHLDA2	0.686477	5.59204	4.20431	0.000479509	0.0350645	0.010933	PHLDA2	up
NT5C2	0.46555	8.70566	4.20425	0.00047958	0.0350645	0.0107963	NT5C2	no
FXC1	-0.327507	9.8107	-4.20211	0.000481922	0.035073	0.00626943	FXC1	no
TELO2	-0.417982	10.8712	-4.20155	0.000482539	0.035073	0.00508193	TELO2	no
lincRNA:chr3:88177960-88183660_R	-0.703945	5.57384	-4.2014	0.000482707	0.035073	0.00475827	lincRNA:chr3:88177960-88183660_R	down
SEMA6C	-0.694367	7.38381	-4.19946	0.000484849	0.0351193	0.000645733	SEMA6C	down
GIMAP2	0.521449	10.4679	4.19826	0.000486185	0.0351193	-0.00191078	GIMAP2	up
lincRNA:chr3:195434970-195436459_F	-0.514553	9.32029	-4.19719	0.000487369	0.0351193	-0.00417115	lincRNA:chr3:195434970-195436459_F	down
ATG3	0.674432	10.2997	4.19709	0.000487479	0.0351193	-0.00438057	ATG3	up
TNS3	0.772307	7.23982	4.19629	0.000488368	0.0351193	-0.00607277	TNS3	up
BCL7B	0.72095	6.954	4.19464	0.000490214	0.0351796	-0.0095778	BCL7B	up
RECQL4	-0.921563	8.16324	-4.19172	0.000493496	0.0352286	-0.0157762	RECQL4	down
TRMT6	0.714217	7.80813	4.1907	0.000494638	0.0352286	-0.0179246	TRMT6	up
LOC100008587	-1.17373	13.5596	-4.19057	0.000494786	0.0352286	-0.0182013	LOC100008587	down
lincRNA:chr12:105725170-105990845_R	-0.610429	6.88927	-4.19045	0.000494928	0.0352286	-0.0184674	lincRNA:chr12:105725170-105990845_R	down
lincRNA:chr10:91675245-91717130_R	-0.535425	6.18072	-4.18735	0.000498439	0.0354064	-0.0250347	lincRNA:chr10:91675245-91717130_R	down
LOC143188	-0.340074	6.93987	-4.18287	0.000503566	0.0355148	-0.0345411	LOC143188	no
CTSS	1.05074	7.31605	4.18224	0.000504286	0.0355148	-0.0358692	CTSS	up
GRIN2D	0.495917	5.36683	4.1816	0.00050503	0.0355148	-0.0372379	GRIN2D	no
MEI1	-0.612392	10.5568	-4.18159	0.000505039	0.0355148	-0.0372546	MEI1	down
PDIA6	0.579187	9.74895	4.18158	0.000505046	0.0355148	-0.0372683	PDIA6	up
LACTB	0.77801	7.02858	4.17782	0.000509405	0.0357032	-0.0452495	LACTB	up
NUMB	0.437182	9.4541	4.17679	0.000510604	0.0357032	-0.047435	NUMB	no
lincRNA:chr12:12984433-12991483_F	-0.467452	5.76423	-4.17569	0.000511894	0.0357032	-0.0497772	lincRNA:chr12:12984433-12991483_F	no
RBM16	0.470577	8.14653	4.17563	0.000511958	0.0357032	-0.0498949	RBM16	no
lincRNA:chr7:130628926-130668868_F	-0.608392	8.33757	-4.17271	0.000515383	0.0357032	-0.0560886	lincRNA:chr7:130628926-130668868_F	down
lincRNA:chr14:101538287-101539271_R	-0.70631	8.54938	-4.17193	0.000516299	0.0357032	-0.0577369	lincRNA:chr14:101538287-101539271_R	down
LOC286382	-0.648405	7.65817	-4.17164	0.000516641	0.0357032	-0.0583522	LOC286382	down
C3AR1	1.19838	9.8094	4.17155	0.000516745	0.0357032	-0.0585389	C3AR1	up
lincRNA:chr14:56163972-56175072_R	-0.665889	9.98748	-4.17141	0.00051692	0.0357032	-0.0588535	lincRNA:chr14:56163972-56175072_R	down
RNU2-2	-1.21017	11.4333	-4.16869	0.000520138	0.035798	-0.0646178	RNU2-2	down
SH2D1A	-0.660311	8.58761	-4.16793	0.000521036	0.035798	-0.0662214	SH2D1A	down
lincRNA:chr5:80180469-80219794_F	0.355145	5.41513	4.16766	0.000521365	0.035798	-0.0668076	lincRNA:chr5:80180469-80219794_F	no
lincRNA:chr1:94159362-94171362_F	-0.469078	7.50161	-4.165	0.000524534	0.0359161	-0.0724369	lincRNA:chr1:94159362-94171362_F	no
EGR3	0.796528	5.61504	4.1645	0.000525141	0.0359161	-0.0735096	EGR3	up
PIK3R6	0.510052	6.47019	4.16065	0.000529766	0.0361617	-0.0816561	PIK3R6	up
MKI67IP	0.320456	8.67011	4.15856	0.000532302	0.0361972	-0.0860909	MKI67IP	no
lincRNA:chr4:16239127-16289577_F	-0.518739	5.9724	-4.15852	0.000532357	0.0361972	-0.0861876	lincRNA:chr4:16239127-16289577_F	down
DLGAP4	-0.429806	7.97205	-4.15447	0.000537303	0.0364182	-0.0947768	DLGAP4	no
CDK3	-0.566485	9.03474	-4.15387	0.000538033	0.0364182	-0.0960383	CDK3	down
E1A_r60_a135	-0.406124	7.26064	-4.1533	0.000538734	0.0364182	-0.097247	E1A_r60_a135	no
SCARNA9	-0.447415	10.9907	-4.15108	0.000541475	0.0364787	-0.10196	SCARNA9	no
ARSA	-0.727205	11.1699	-4.15037	0.000542353	0.0364787	-0.103466	ARSA	down
HIST2H2AB	-0.548301	10.6053	-4.14995	0.000542875	0.0364787	-0.10436	HIST2H2AB	down
HNRNPK	0.95923	10.7815	4.1492	0.000543804	0.0364787	-0.105948	HNRNPK	up
SORD	0.631313	6.83884	4.14441	0.000549793	0.0368098	-0.11612	SORD	up
lincRNA:chr8:123989344-123994919_F	-0.429774	10.2155	-4.14217	0.000552609	0.0368554	-0.120866	lincRNA:chr8:123989344-123994919_F	no
KDM6B	0.570526	6.76797	4.14196	0.000552875	0.0368554	-0.121313	KDM6B	up
lincRNA:chr11:70606952-70667252_F	-0.555817	9.20451	-4.14136	0.000553638	0.0368554	-0.122593	lincRNA:chr11:70606952-70667252_F	down
TINAGL1	-1.0031	11.4678	-4.13604	0.000560397	0.0372064	-0.133864	TINAGL1	down
CEP152	0.445021	6.18135	4.13554	0.000561039	0.0372064	-0.134928	CEP152	no
lincRNA:chr3:106561753-106632109_R	-0.90122	6.10539	-4.13024	0.000567878	0.0375728	-0.14618	lincRNA:chr3:106561753-106632109_R	down
DYTN	-0.952325	9.75793	-4.12907	0.000569389	0.0375728	-0.148649	DYTN	down
DAK	1.97683	8.77816	4.12877	0.00056979	0.0375728	-0.149302	DAK	up
A_33_P3348872	0.229095	4.93876	4.12734	0.000571648	0.0376243	-0.152326	A_33_P3348872	no
FAM96A	0.512538	10.7413	4.12384	0.00057624	0.0378553	-0.159757	FAM96A	up
POGZ	-0.45188	8.92506	-4.1229	0.000577479	0.0378655	-0.161752	POGZ	no
ATF6	0.358168	8.77852	4.11975	0.000581644	0.0380322	-0.168426	ATF6	no
CYGB	-0.95057	11.6172	-4.11933	0.000582197	0.0380322	-0.169309	CYGB	down
GNPDA1	0.638428	7.51343	4.11763	0.000584471	0.0381095	-0.172928	GNPDA1	up
DNAJC14	0.586405	8.17196	4.11486	0.000588177	0.038219	-0.178798	DNAJC14	up
lincRNA:chr1:173968527-173991054_R	-0.891099	12.0623	-4.1144	0.000588793	0.038219	-0.179771	lincRNA:chr1:173968527-173991054_R	down
lincRNA:chr2:200625258-200715896_R	0.447051	5.44637	4.11301	0.000590671	0.038219	-0.182728	lincRNA:chr2:200625258-200715896_R	no
FLJ40434	-0.638771	9.49049	-4.11283	0.000590909	0.038219	-0.183103	FLJ40434	down
NLN	0.595425	5.59065	4.11205	0.000591963	0.038219	-0.184757	NLN	up
ZNF182	-0.563535	7.69355	-4.1115	0.000592712	0.038219	-0.185932	ZNF182	down
RN7SL1	-0.947448	14.7882	-4.1088	0.000596371	0.0383841	-0.191647	RN7SL1	down
HAL	0.662094	5.95998	4.10472	0.000601963	0.0386728	-0.200314	HAL	up
RPL37A	-0.363893	15.3827	-4.10362	0.000603472	0.0386986	-0.202639	RPL37A	no
lincRNA:chr21:25797459-25797564_R	-0.766449	5.97298	-4.10069	0.000607532	0.0388261	-0.208866	lincRNA:chr21:25797459-25797564_R	down
INHBA	-0.733333	7.06746	-4.10058	0.000607682	0.0388261	-0.209096	INHBA	down
lincRNA:chr22:46476224-46493888_F	-0.531735	11.8837	-4.09805	0.000611205	0.03898	-0.214464	lincRNA:chr22:46476224-46493888_F	down
NDUFB9	-0.325566	12.8878	-4.09677	0.00061299	0.0389816	-0.217171	NDUFB9	no
LOC644962	-0.338851	8.75949	-4.09644	0.000613462	0.0389816	-0.217886	LOC644962	no
ENST00000316316	0.384253	5.72515	4.094	0.000616887	0.0390614	-0.223056	ENST00000316316	no
USP48	-0.287419	8.81021	-4.09379	0.000617176	0.0390614	-0.223491	USP48	no
HLA-DRA	0.931722	12.9341	4.09316	0.00061807	0.0390614	-0.224836	HLA-DRA	up
ZFP36	0.791489	14.5266	4.09155	0.000620342	0.0391035	-0.228243	ZFP36	up
ACSS2	0.503119	8.7218	4.09111	0.000620974	0.0391035	-0.229188	ACSS2	up
UBR3	0.454045	5.27181	4.0863	0.000627832	0.0394642	-0.239387	UBR3	no
PI4K2B	0.588148	7.73055	4.08439	0.000630583	0.0394961	-0.243446	PI4K2B	up
ZNF326	-0.493833	7.79547	-4.08438	0.000630599	0.0394961	-0.243471	ZNF326	no
LCP1	0.536736	14.5457	4.08022	0.000636625	0.0397528	-0.252301	LCP1	up
lincRNA:chr5:12625075-12747025_F	-0.501611	8.58901	-4.07998	0.000636973	0.0397528	-0.252809	lincRNA:chr5:12625075-12747025_F	down
PDCD11	0.623135	6.97047	4.07166	0.000649191	0.0402032	-0.270451	PDCD11	up
ENST00000409017	0.602829	6.62088	4.07161	0.000649262	0.0402032	-0.270553	ENST00000409017	up
CD109	0.369158	5.39314	4.07113	0.000649975	0.0402032	-0.271572	CD109	no
PVR	0.629716	6.33023	4.07066	0.000650675	0.0402032	-0.272571	PVR	up
HIGD1A	-3.03968	8.20739	-4.06956	0.000652316	0.0402032	-0.27491	HIGD1A	down
lincRNA:chr8:90733132-90733552_R	0.390125	5.44373	4.06955	0.000652323	0.0402032	-0.274919	lincRNA:chr8:90733132-90733552_R	no
lincRNA:chr9:34666200-34672975_R	-0.892343	8.34826	-4.06951	0.000652387	0.0402032	-0.275011	lincRNA:chr9:34666200-34672975_R	down
GIGYF2	-0.359417	8.38586	-4.06884	0.000653393	0.0402032	-0.276441	GIGYF2	no
ZNF227	0.575737	5.72574	4.06139	0.000664601	0.040821	-0.292232	ZNF227	up
NUBPL	-0.573241	7.35663	-4.05745	0.000670621	0.0411185	-0.300605	NUBPL	down
RAB32	0.580809	7.5294	4.05045	0.000681425	0.0417065	-0.315443	RAB32	up
SAMD4B	0.484463	6.88606	4.04902	0.000683663	0.0417065	-0.318487	SAMD4B	no
CPXCR1	-0.317417	5.07484	-4.04894	0.000683792	0.0417065	-0.318662	CPXCR1	no
SMC3	0.344503	9.65319	4.04429	0.000691091	0.0420277	-0.32852	SMC3	no
PNO1	0.503317	6.55961	4.04365	0.000692094	0.0420277	-0.329867	PNO1	up
lincRNA:chrX:45598006-45710406_R	0.445069	5.32996	4.04329	0.000692666	0.0420277	-0.330633	lincRNA:chrX:45598006-45710406_R	no
SNHG12	-0.482838	10.2662	-4.04175	0.000695109	0.0420698	-0.333902	SNHG12	no
TFG	0.297835	8.62034	4.04132	0.000695798	0.0420698	-0.334822	TFG	no
NUPL1	0.7799	7.02447	4.03897	0.000699543	0.0420698	-0.339805	NUPL1	up
CLNS1A	0.25951	11.2362	4.03856	0.000700201	0.0420698	-0.340678	CLNS1A	no
MPPED2	-1.21541	6.67603	-4.03797	0.000701148	0.0420698	-0.341932	MPPED2	down
TMPPE	0.46719	5.7741	4.0377	0.000701573	0.0420698	-0.342494	TMPPE	no
DCP_20_0	-0.615293	8.40453	-4.03757	0.000701785	0.0420698	-0.342776	DCP_20_0	down
ATAD1	-0.445357	9.49514	-4.03661	0.000703326	0.04209	-0.344812	ATAD1	no
RAC1	0.329938	9.77485	4.03434	0.000706983	0.0422365	-0.349627	RAC1	no
A_33_P3311717	-0.392663	7.15994	-4.03159	0.00071145	0.0423288	-0.355473	A_33_P3311717	no
MAML1	0.384822	7.5326	4.03063	0.000713004	0.0423288	-0.357499	MAML1	no
DCAF10	0.593334	7.5098	4.02966	0.000714591	0.0423288	-0.359562	DCAF10	up
LASP1	0.325136	11.2794	4.02957	0.000714728	0.0423288	-0.35974	LASP1	no
LOC254128	0.361553	5.24683	4.02899	0.000715682	0.0423288	-0.360979	LOC254128	no
PADI4	0.602361	6.16674	4.02892	0.000715795	0.0423288	-0.361125	PADI4	up
lincRNA:chr3:195436978-195437762_F	-0.870429	8.39891	-4.02475	0.000722646	0.0426618	-0.369968	lincRNA:chr3:195436978-195437762_F	down
HECTD1	-0.308657	9.92069	-4.0236	0.000724553	0.0427022	-0.372414	HECTD1	no
TTC33	0.466952	5.67672	4.02258	0.000726243	0.0427072	-0.374577	TTC33	no
SNORD17	-0.678775	8.0419	-4.02207	0.000727082	0.0427072	-0.375649	SNORD17	down
GSN	0.605513	8.84293	4.01995	0.00073063	0.0427706	-0.380167	GSN	up
CCDC12	-0.303485	11.5813	-4.01789	0.000734065	0.0427706	-0.38452	CCDC12	no
PICK1	-0.432432	10.4942	-4.0172	0.000735229	0.0427706	-0.385991	PICK1	no
ATP5B	0.445726	12.2509	4.01678	0.000735926	0.0427706	-0.386871	ATP5B	no
C12orf43	0.525688	6.53161	4.01532	0.000738399	0.0427706	-0.389985	C12orf43	up
CHIC2	0.45786	6.85188	4.01525	0.000738513	0.0427706	-0.390129	CHIC2	no
EPC1	-0.364437	9.25302	-4.01522	0.000738558	0.0427706	-0.390185	EPC1	no
lincRNA:chr4:79561826-79587351_R	0.391365	8.18252	4.01488	0.000739144	0.0427706	-0.390921	lincRNA:chr4:79561826-79587351_R	no
ATP6V1B2	0.761219	11.0354	4.01471	0.000739426	0.0427706	-0.391275	ATP6V1B2	up
SERBP1	0.494851	5.96295	4.01413	0.000740399	0.0427706	-0.392495	SERBP1	no
FRMD4B	0.498731	6.38975	4.01258	0.000743024	0.0428514	-0.395781	FRMD4B	no
RAB8B	0.370489	8.80175	4.01072	0.000746198	0.0429636	-0.399738	RAB8B	no
LOC100128703	-0.501339	7.23327	-4.00598	0.000754324	0.04336	-0.40979	LOC100128703	down
SMG7	0.555937	8.27945	4.00512	0.000755813	0.0433692	-0.411621	SMG7	up
ENO1	0.388854	13.2172	4.00445	0.000756967	0.0433692	-0.413037	ENO1	no
GABARAP	0.519842	13.1361	4.00348	0.000758654	0.0433948	-0.415104	GABARAP	up
LOC151657	-0.605012	7.01117	-4.00112	0.000762746	0.0435575	-0.420096	LOC151657	down
RGS8	-0.397326	5.49112	-3.99713	0.000769731	0.043827	-0.428557	RGS8	no
C7orf11	0.353305	7.82265	3.99648	0.000770878	0.043827	-0.429939	C7orf11	no
LOC653510	0.443583	5.96919	3.99515	0.000773231	0.043827	-0.432767	LOC653510	no
LOC643454	0.475061	9.20728	3.99261	0.000777736	0.043827	-0.438159	LOC643454	no
lincRNA:chr2:196452980-196474205_R	-0.604662	6.33952	-3.9926	0.000777743	0.043827	-0.438168	lincRNA:chr2:196452980-196474205_R	down
FFAR2	1.23015	6.83142	3.98991	0.000782553	0.043827	-0.443889	FFAR2	up
ITGA7	-0.777042	8.65117	-3.98893	0.000784302	0.043827	-0.445961	ITGA7	down
lincRNA:chr6:32862169-32868745_F	-0.431229	7.62695	-3.98884	0.000784457	0.043827	-0.446145	lincRNA:chr6:32862169-32868745_F	no
lincRNA:chr1:180915452-180923811_F	-0.457454	9.06789	-3.98837	0.00078531	0.043827	-0.447154	lincRNA:chr1:180915452-180923811_F	no
lincRNA:chr1:234832827-234840927_R	0.34349	5.20509	3.9879	0.000786156	0.043827	-0.448153	lincRNA:chr1:234832827-234840927_R	no
PPHLN1	0.414876	8.29081	3.98759	0.000786706	0.043827	-0.448801	PPHLN1	no
DAPK1	0.512364	6.07233	3.98752	0.000786824	0.043827	-0.448941	DAPK1	up
DCP_20_1	-0.568112	8.24972	-3.98573	0.000790059	0.043827	-0.452748	DCP_20_1	down
CMAS	0.504034	7.05582	3.98571	0.00079009	0.043827	-0.452785	CMAS	up
FPR2	1.54491	7.98647	3.9853	0.000790831	0.043827	-0.453655	FPR2	up
LOC730184	0.3835	5.36572	3.98518	0.00079105	0.043827	-0.453913	LOC730184	no
ENST00000317197	-0.461933	12.7835	-3.98494	0.000791487	0.043827	-0.454425	ENST00000317197	no
E1A_r60_1	-0.417832	16.9356	-3.98413	0.000792953	0.043827	-0.456142	E1A_r60_1	no
C1orf130	0.313342	5.23177	3.98365	0.000793825	0.043827	-0.457162	C1orf130	no
LONRF1	0.456999	5.85768	3.9828	0.000795362	0.043827	-0.458957	LONRF1	no
TBK1	0.605252	8.08627	3.98272	0.000795518	0.043827	-0.459139	TBK1	up
RNF170	0.576073	7.11274	3.98197	0.00079688	0.043827	-0.460726	RNF170	up
PPP1R16B	-0.532433	10.3464	-3.9817	0.000797367	0.043827	-0.461293	PPP1R16B	down
ENST00000342900	0.324427	6.39531	3.97922	0.000801907	0.043827	-0.466563	ENST00000342900	no
A_33_P3351499	-0.5764	5.86491	-3.97824	0.000803691	0.043827	-0.468624	A_33_P3351499	down
TMEM106A	0.662354	6.32169	3.97801	0.000804121	0.043827	-0.469121	TMEM106A	up
FGD2	0.87265	8.69543	3.97744	0.000805163	0.043827	-0.470323	FGD2	up
RBMX	0.336277	8.54301	3.97676	0.000806418	0.043827	-0.471768	RBMX	no
lincRNA:chr2:131595455-131614380_F	-0.573331	9.66596	-3.97636	0.00080715	0.043827	-0.47261	lincRNA:chr2:131595455-131614380_F	down
PLEKHM2	0.490129	8.58932	3.97626	0.000807346	0.043827	-0.472836	PLEKHM2	no
hg18:lincRNA:chr3:196920433-196924302_F	-0.809981	8.4025	-3.97591	0.000807987	0.043827	-0.473572	hg18:lincRNA:chr3:196920433-196924302_F	down
ENST00000407017	-0.3992	7.74604	-3.97565	0.000808462	0.043827	-0.474117	ENST00000407017	no
STAG3L2	-0.476756	9.93403	-3.97545	0.000808848	0.043827	-0.47456	STAG3L2	no
lincRNA:chr10:6623494-6637944_F	-0.518568	12.7789	-3.97333	0.000812765	0.0439412	-0.479044	lincRNA:chr10:6623494-6637944_F	down
TM6SF1	0.459902	7.65377	3.97285	0.000813666	0.0439412	-0.480071	TM6SF1	no
ENST00000409285	-0.669624	6.18638	-3.9706	0.000817852	0.0439412	-0.484833	ENST00000409285	down
PPP2CB	0.487897	8.15893	3.97053	0.000817983	0.0439412	-0.484982	PPP2CB	no
EDEM1	0.536307	7.33508	3.97009	0.000818807	0.0439412	-0.485916	EDEM1	up
SGPP1	0.572866	6.11228	3.96995	0.000819079	0.0439412	-0.486224	SGPP1	up
UBE2N	0.438825	7.62841	3.96958	0.000819755	0.0439412	-0.48699	UBE2N	no
FLJ10213	-0.665323	8.5005	-3.96677	0.00082504	0.0441567	-0.492953	FLJ10213	down
AZI2	0.462744	7.35175	3.96292	0.000832335	0.0444438	-0.501122	AZI2	no
CDC42EP3	0.485215	5.57856	3.96203	0.000834031	0.0444438	-0.503011	CDC42EP3	no
TMEM69	0.568867	8.72322	3.96193	0.00083422	0.0444438	-0.503221	TMEM69	up
ZNF407	0.479165	6.97804	3.96046	0.000837027	0.0444824	-0.506337	ZNF407	no
TP53BP2	0.369649	8.06714	3.95927	0.000839314	0.0444824	-0.508869	TP53BP2	no
SPATS2L	0.686179	6.50029	3.95892	0.000839983	0.0444824	-0.509609	SPATS2L	up
COX5B	-0.359897	11.7956	-3.95889	0.000840036	0.0444824	-0.509667	COX5B	no
LMBR1	0.494079	6.48303	3.95789	0.000841953	0.0445165	-0.511782	LMBR1	no
lincRNA:chr18:34368655-34369089_R	-0.536911	8.8187	-3.95499	0.000847551	0.0447275	-0.517931	lincRNA:chr18:34368655-34369089_R	down
AGFG1	0.733671	7.23943	3.9545	0.000848504	0.0447275	-0.518973	AGFG1	up
MAN2B1	0.424675	10.768	3.9521	0.000853174	0.0448811	-0.524066	MAN2B1	no
lincRNA:chr22:27065125-27066565_F	-0.806751	10.0622	-3.95169	0.000853985	0.0448811	-0.524947	lincRNA:chr22:27065125-27066565_F	down
TM9SF2	0.57298	9.06224	3.95064	0.000856018	0.0449204	-0.527154	TM9SF2	up
ENST00000369123	-0.603498	8.11096	-3.94851	0.000860213	0.0450708	-0.531689	ENST00000369123	down
A_33_P3315899	-0.954976	9.99484	-3.94787	0.000861465	0.0450708	-0.533039	A_33_P3315899	down
PHYH	0.461892	6.55196	3.94704	0.00086311	0.0450851	-0.534808	PHYH	no
PDCD6IP	0.523063	7.51026	3.94642	0.000864318	0.0450851	-0.536106	PDCD6IP	up
A_24_P110082	-0.309027	12.6566	-3.94374	0.000869625	0.0452377	-0.541786	A_24_P110082	no
HIST1H4K	1.06834	8.75696	3.94364	0.000869831	0.0452377	-0.542005	HIST1H4K	up
A_33_P3307447	-0.614814	10.9812	-3.94014	0.000876812	0.045533	-0.549421	A_33_P3307447	down
lincRNA:chr3:88108419-88178191_R	-0.67711	5.50515	-3.93717	0.000882786	0.0457752	-0.555721	lincRNA:chr3:88108419-88178191_R	down
LOC100289169	-0.54201	7.46396	-3.93434	0.00088852	0.0460043	-0.561727	LOC100289169	down
DCP_22_0	-0.693846	9.1781	-3.931	0.000895319	0.0462194	-0.5688	DCP_22_0	down
MTM1	0.540969	6.34144	3.93009	0.000897195	0.0462194	-0.570741	MTM1	up
lincRNA:chr5:179091169-179097344_R	-0.769376	8.1433	-3.92929	0.000898833	0.0462194	-0.572433	lincRNA:chr5:179091169-179097344_R	down
ATF7IP2	-0.656652	8.5832	-3.92887	0.000899695	0.0462194	-0.573323	ATF7IP2	down
MAK	0.486248	5.86171	3.92822	0.000901031	0.0462194	-0.574699	MAK	no
ZSCAN5A	0.333503	6.68118	3.92789	0.000901715	0.0462194	-0.575403	ZSCAN5A	no
ENST00000229824	0.537524	6.99878	3.92778	0.000901932	0.0462194	-0.575626	ENST00000229824	up
lincRNA:chr5:1130775-1186275_R	-0.470337	8.12992	-3.92174	0.000914477	0.0467936	-0.588439	lincRNA:chr5:1130775-1186275_R	no
C17orf106	-0.419661	9.54959	-3.92069	0.000916664	0.0468241	-0.590655	C17orf106	no
GLCE	0.461879	5.88893	3.92018	0.000917753	0.0468241	-0.591756	GLCE	no
RANBP9	0.492064	8.50789	3.91932	0.000919556	0.0468477	-0.593577	RANBP9	no
MOGS	-0.435275	11.7926	-3.91817	0.000921961	0.0469019	-0.596	MOGS	no
PORCN	-0.523378	9.76898	-3.91593	0.000926704	0.0470747	-0.60076	PORCN	down
STX6	0.511637	7.53399	3.91391	0.00093099	0.0471009	-0.60504	STX6	up
lincRNA:chr14:39832799-39844599_F	-1.00604	6.20896	-3.91365	0.00093155	0.0471009	-0.605598	lincRNA:chr14:39832799-39844599_F	down
LOC100131271	0.419875	5.4151	3.91277	0.000933427	0.0471009	-0.607465	LOC100131271	no
SARS	-0.370746	10.6016	-3.9127	0.000933575	0.0471009	-0.607612	SARS	no
lincRNA:chr10:6779694-6889494_R	-0.495459	10.3114	-3.91252	0.000933959	0.0471009	-0.607993	lincRNA:chr10:6779694-6889494_R	no
lincRNA:chr15:25272882-25277194_F	-0.831302	6.7584	-3.91141	0.000936313	0.0471516	-0.610328	lincRNA:chr15:25272882-25277194_F	down
RTN3	0.494237	8.94381	3.90993	0.000939502	0.0472441	-0.613482	RTN3	no
TTC1	-0.418585	8.81397	-3.90784	0.00094399	0.0474016	-0.617902	TTC1	no
A_33_P3312030	-1.01295	10.8728	-3.90646	0.000946972	0.0474831	-0.620827	A_33_P3312030	down
RAG1AP1	0.48017	8.34424	3.9042	0.000951868	0.0476045	-0.62561	RAG1AP1	no
HUS1	0.359039	5.67211	3.9035	0.000953398	0.0476045	-0.627101	HUS1	no
PRUNE	0.618966	5.98098	3.90252	0.000955535	0.0476045	-0.629177	PRUNE	up
PGCP	0.3763	9.51176	3.90214	0.000956359	0.0476045	-0.629976	PGCP	no
TXNRD1	0.374788	6.70207	3.90196	0.00095676	0.0476045	-0.630365	TXNRD1	no
ENST00000219090	-0.711231	8.33306	-3.90111	0.000958619	0.0476045	-0.632165	ENST00000219090	down
EXOC6B	0.38198	5.61631	3.90073	0.000959453	0.0476045	-0.632972	EXOC6B	no
lincRNA:chr1:9242064-9262678_R	-0.550101	7.91234	-3.89997	0.000961115	0.0476045	-0.634577	lincRNA:chr1:9242064-9262678_R	down
AIMP2	0.565957	8.67958	3.89973	0.000961653	0.0476045	-0.635096	AIMP2	up
PYGL	0.752343	9.71139	3.89742	0.000966733	0.0477312	-0.639982	PYGL	up
DEFB106B	-0.253376	4.99181	-3.89733	0.000966944	0.0477312	-0.640184	DEFB106B	no
ILK	0.718728	10.4927	3.89523	0.000971591	0.0478663	-0.644631	ILK	up
SUCLA2	0.473517	6.24629	3.8946	0.000972994	0.0478663	-0.64597	SUCLA2	no
ENST00000313664	-0.689115	6.61825	-3.89377	0.000974833	0.0478663	-0.647721	ENST00000313664	down
ATP6V1H	0.430301	6.69659	3.89363	0.000975158	0.0478663	-0.64803	ATP6V1H	no
STX10	0.46463	9.33928	3.88667	0.000990777	0.0485364	-0.662766	STX10	no
TRA2B	-0.448571	11.4208	-3.88631	0.000991588	0.0485364	-0.663524	TRA2B	no
C14orf70	-0.461983	8.61719	-3.88439	0.000995947	0.0486268	-0.667592	C14orf70	no
NPAT	0.485238	6.0973	3.88332	0.000998395	0.0486268	-0.669869	NPAT	no
SUMF1	0.476629	10.366	3.88325	0.000998548	0.0486268	-0.67001	SUMF1	no
SLC31A1	0.641628	7.03044	3.88305	0.000999	0.0486268	-0.67043	SLC31A1	up
DCAF6	0.4371	6.56332	3.88029	0.00100532	0.0488495	-0.676279	DCAF6	no
lincRNA:chr5:72707719-72723794_F	-0.567631	15.2178	-3.87962	0.00100687	0.0488495	-0.677703	lincRNA:chr5:72707719-72723794_F	down
PSMG2	0.472745	8.50652	3.87923	0.00100777	0.0488495	-0.678533	PSMG2	no
lincRNA:chr15:40828033-40834483_F	-0.470578	6.95976	-3.87779	0.0010111	0.048943	-0.681592	lincRNA:chr15:40828033-40834483_F	no
A_24_P518369	0.425065	5.47727	3.87594	0.00101537	0.0490816	-0.685498	A_24_P518369	no
lincRNA:chr8:6554042-6564617_F	-1.08677	7.28591	-3.87488	0.00101783	0.0491327	-0.687744	lincRNA:chr8:6554042-6564617_F	down
LOC100131988	-0.576904	5.96441	-3.87228	0.00102389	0.0493033	-0.69325	LOC100131988	down
ENST00000340449	-0.830076	8.34449	-3.87216	0.00102418	0.0493033	-0.693517	ENST00000340449	down
CYP51A1	0.470379	7.4648	3.86975	0.00102983	0.0495072	-0.698618	CYP51A1	no
AZGP1	-0.889162	6.69212	-3.86867	0.00103237	0.0495609	-0.700898	AZGP1	down
YES1	0.565797	6.13365	3.86788	0.00103424	0.0495826	-0.702577	YES1	up
ZFAND3	0.43965	7.8042	3.86718	0.0010359	0.0495941	-0.704063	ZFAND3	no
DA109127	-0.820956	5.78206	-3.86474	0.0010417	0.0496333	-0.70924	DA109127	down
RRAGD	0.670727	6.32307	3.8647	0.00104179	0.0496333	-0.709321	RRAGD	up
RPL4	0.292265	15.3378	3.86357	0.00104447	0.0496333	-0.711703	RPL4	no
PIK3CB	0.369155	6.69124	3.86342	0.00104485	0.0496333	-0.712038	PIK3CB	no
TOR1AIP1	0.624957	8.20303	3.86322	0.00104531	0.0496333	-0.712451	TOR1AIP1	up
lincRNA:chr12:9811483-9818158_R	0.323517	5.37257	3.86321	0.00104533	0.0496333	-0.712463	lincRNA:chr12:9811483-9818158_R	no
ENST00000378274	-0.751076	8.12336	-3.86266	0.00104666	0.0496333	-0.713645	ENST00000378274	down
CSF2RB	0.76229	7.70473	3.85922	0.00105491	0.0499449	-0.72092	CSF2RB	up
ATP2C1	0.471777	7.23989	3.85796	0.00105796	0.0499449	-0.723598	ATP2C1	no
TDRKH	0.35632	5.65522	3.85757	0.00105889	0.0499449	-0.72441	TDRKH	no
lincRNA:chr2:111994580-111996624_R	0.377735	6.00856	3.85697	0.00106036	0.0499449	-0.7257	lincRNA:chr2:111994580-111996624_R	no
lincRNA:chr7:127940539-127947364_F	-0.434669	9.46783	-3.85696	0.00106038	0.0499449	-0.725716	lincRNA:chr7:127940539-127947364_F	no
lincRNA:chrX:73470227-73470871_R	-1.07692	8.74513	-3.85581	0.00106317	0.0500092	-0.728157	lincRNA:chrX:73470227-73470871_R	down
lincRNA:chr9:132267249-132269222_F	0.560069	5.56753	3.85469	0.00106589	0.0500696	-0.730523	lincRNA:chr9:132267249-132269222_F	up
lincRNA:chr4:109412651-109519913_R	-0.574498	8.78505	-3.85289	0.00107027	0.0501672	-0.734326	lincRNA:chr4:109412651-109519913_R	down
LRP2	-0.81305	8.54476	-3.85213	0.00107215	0.0501672	-0.735952	LRP2	down
UCP3	-0.960531	10.7111	-3.85208	0.00107227	0.0501672	-0.736059	UCP3	down
TTC5	-0.456829	9.39246	-3.85092	0.0010751	0.0502321	-0.738497	TTC5	no
C7orf62	-0.28561	5.08883	-3.84907	0.00107967	0.0503785	-0.742434	C7orf62	no
lincRNA:chr14:61528822-61594047_F	-0.401532	6.76357	-3.84555	0.00108838	0.0506886	-0.749877	lincRNA:chr14:61528822-61594047_F	no
HLA-F	0.609336	17.1304	3.84474	0.0010904	0.0506886	-0.751595	HLA-F	up
KIF3A	-0.594464	7.4262	-3.84463	0.00109067	0.0506886	-0.751828	KIF3A	down
PFDN2	0.363714	10.2178	3.8425	0.00109598	0.0508677	-0.75633	PFDN2	no
ZMYND10	-0.333137	6.49471	-3.84035	0.0011014	0.0510513	-0.7609	ZMYND10	no
DDX56	-0.359244	11.403	-3.8394	0.00110377	0.0510935	-0.762894	DDX56	no
RAB5B	0.462567	8.49142	3.8364	0.00111138	0.0513777	-0.769263	RAB5B	no
LOC541471	-0.574313	8.9161	-3.83424	0.00111686	0.0515631	-0.773827	LOC541471	down
CD97	0.435981	13.5229	3.831	0.00112515	0.0518083	-0.780681	CD97	no
CD101	0.523449	6.56923	3.83088	0.00112548	0.0518083	-0.780951	CD101	up
HTR5A	-0.853574	5.85983	-3.83043	0.00112662	0.0518083	-0.781891	HTR5A	down
RDX	0.496376	6.02485	3.82769	0.0011337	0.0520651	-0.787692	RDX	no
PIK3AP1	0.825335	6.56925	3.82696	0.0011356	0.0520841	-0.789247	PIK3AP1	up
SPCS1	0.337433	11.5023	3.82593	0.00113827	0.0521383	-0.791427	SPCS1	no
TOP1P2	0.430928	7.12418	3.82339	0.00114488	0.0523169	-0.796794	TOP1P2	no
ENST00000400224	0.322749	5.55263	3.82328	0.00114517	0.0523169	-0.797022	ENST00000400224	no
UHRF2	-0.350378	8.54823	-3.82152	0.00114978	0.052459	-0.800746	UHRF2	no
ZNF135	0.487553	5.95275	3.8194	0.00115538	0.0526458	-0.80525	ZNF135	no
SETD3	0.402109	6.97335	3.81551	0.00116568	0.0528961	-0.813476	SETD3	no
NPL	0.697418	7.4121	3.81503	0.00116696	0.0528961	-0.814493	NPL	up
CSNK2A1	0.314529	9.02468	3.81441	0.0011686	0.0528961	-0.815795	CSNK2A1	no
RUFY2	-0.439864	6.47797	-3.81295	0.00117251	0.0528961	-0.81889	RUFY2	no
ELP2	-0.438896	10.2738	-3.81295	0.00117252	0.0528961	-0.818896	ELP2	no
PDP2	0.304562	5.57852	3.81295	0.00117253	0.0528961	-0.818904	PDP2	no
HSDL1	0.40852	6.34155	3.81257	0.00117353	0.0528961	-0.819695	HSDL1	no
CCDC109A	0.56907	6.2165	3.81153	0.00117633	0.0528961	-0.821904	CCDC109A	up
LOC646048	0.729145	7.84558	3.8112	0.0011772	0.0528961	-0.822593	LOC646048	up
CLEC12A	0.655352	7.25381	3.81108	0.00117754	0.0528961	-0.822859	CLEC12A	up
ASB9	0.325973	5.19322	3.81085	0.00117816	0.0528961	-0.823343	ASB9	no
DCP2	0.589434	7.93403	3.81043	0.00117929	0.0528961	-0.82423	DCP2	up
LRRC8D	0.301916	9.3808	3.80996	0.00118055	0.0528961	-0.825221	LRRC8D	no
lincRNA:chr22:31365634-31376450_F	0.307025	8.43755	3.80756	0.00118705	0.0531193	-0.83031	lincRNA:chr22:31365634-31376450_F	no
NHSL2	0.47242	5.75129	3.80634	0.00119034	0.0531986	-0.832878	NHSL2	no
SYCP1	-0.373204	5.93623	-3.80519	0.00119349	0.0532712	-0.835326	SYCP1	no
A_24_P58647	0.737358	10.1723	3.80353	0.00119803	0.0533449	-0.83884	A_24_P58647	up
PARP11	0.528606	5.95572	3.80346	0.0011982	0.0533449	-0.838971	PARP11	up
LOC400558	-0.41958	12.7347	-3.8015	0.00120359	0.053517	-0.843136	LOC400558	no
lincRNA:chr13:87525274-87925249_F	-0.322477	7.80798	-3.80043	0.00120654	0.0535797	-0.845399	lincRNA:chr13:87525274-87925249_F	no
lincRNA:chr3:9428550-9436575_R	0.407768	5.47428	3.79951	0.00120905	0.05362	-0.847328	lincRNA:chr3:9428550-9436575_R	no
CHD9	-0.358367	9.32141	-3.79834	0.00121229	0.05362	-0.84981	CHD9	no
FLI1	0.457728	10.167	3.79791	0.00121349	0.05362	-0.850728	FLI1	no
FLJ42392	-1.38706	7.35536	-3.79788	0.00121358	0.05362	-0.850794	FLJ42392	down
AGPAT4	-0.591585	8.53172	-3.79708	0.0012158	0.0536504	-0.852489	AGPAT4	down
B4GALT2	-0.595591	6.88447	-3.79493	0.00122178	0.0538459	-0.857029	B4GALT2	down
ENST00000390348	-0.461729	5.2528	-3.79323	0.00122653	0.0539313	-0.860631	ENST00000390348	no
lincRNA:chr12:79939394-79966869_R	-0.567874	12.8143	-3.79313	0.0012268	0.0539313	-0.860831	lincRNA:chr12:79939394-79966869_R	down
lincRNA:chr3:9387975-9397375_R	0.349182	6.45388	3.79257	0.00122836	0.0539322	-0.862011	lincRNA:chr3:9387975-9397375_R	no
A_33_P3353125	0.344731	8.46021	3.79201	0.00122994	0.0539336	-0.863198	A_33_P3353125	no
ELAVL1	0.477558	6.85529	3.79121	0.00123219	0.0539647	-0.864894	ELAVL1	no
A_33_P3268167	-0.46125	8.91322	-3.79003	0.00123552	0.0540189	-0.867395	A_33_P3268167	no
NEK7	0.403844	5.72604	3.78968	0.00123652	0.0540189	-0.868143	NEK7	no
lincRNA:chr18:60249120-60256770_F	-0.659731	6.13942	-3.78812	0.00124091	0.0541432	-0.87143	lincRNA:chr18:60249120-60256770_F	down
LOC100133070	-0.682234	9.262	-3.78736	0.00124309	0.0541705	-0.873052	LOC100133070	down
RAB11A	0.556956	7.8428	3.78527	0.00124903	0.054317	-0.877469	RAB11A	up
PTPRO	0.66233	6.07254	3.78467	0.00125073	0.054317	-0.878731	PTPRO	up
ENST00000368484	0.35754	5.98938	3.78454	0.00125111	0.054317	-0.879013	ENST00000368484	no
lincRNA:chr6:131623907-131673757_R	-0.369673	6.35387	-3.78219	0.00125784	0.0545355	-0.883983	lincRNA:chr6:131623907-131673757_R	no
HLA-J	0.523768	16.5979	3.78169	0.00125927	0.0545355	-0.885031	HLA-J	up
CCDC112	0.39836	5.69091	3.77869	0.00126793	0.0548014	-0.891379	CCDC112	no
ENST00000314040	-0.526978	5.43549	-3.77848	0.00126854	0.0548014	-0.89183	ENST00000314040	down
VASP	0.652889	10.3866	3.77649	0.0012743	0.0549363	-0.896025	VASP	up
lincRNA:chr6:30001621-30013571_R	-0.368503	6.1887	-3.77632	0.00127481	0.0549363	-0.896395	lincRNA:chr6:30001621-30013571_R	no
FSHB	-0.287589	5.07128	-3.77473	0.00127945	0.0550594	-0.899761	FSHB	no
DCP_22_4	-0.498013	7.59509	-3.774	0.00128158	0.0550594	-0.901301	DCP_22_4	no
GARS	0.45574	7.02989	3.77372	0.00128239	0.0550594	-0.901889	GARS	no
lincRNA:chr4:84282701-84301201_F	0.336209	5.47009	3.77109	0.00129012	0.055269	-0.907454	lincRNA:chr4:84282701-84301201_F	no
lincRNA:chr12:92517824-92518470_R	-0.91543	10.5087	-3.77086	0.0012908	0.055269	-0.907939	lincRNA:chr12:92517824-92518470_R	down
lincRNA:chr14:23982560-23989835_R	-0.437501	8.95184	-3.77045	0.00129202	0.055269	-0.908817	lincRNA:chr14:23982560-23989835_R	no
LOC727878	-0.629454	7.64837	-3.76785	0.0012997	0.0555297	-0.914308	LOC727878	down
MBOAT7	0.544016	6.69068	3.76683	0.00130273	0.0555711	-0.916466	MBOAT7	up
ERO1L	0.428805	8.45075	3.76645	0.00130385	0.0555711	-0.917261	ERO1L	no
KIAA0652	0.517929	8.14914	3.76533	0.00130721	0.0556462	-0.91964	KIAA0652	up
NCRNA00085	-0.495056	5.83888	-3.76474	0.00130895	0.0556527	-0.920876	NCRNA00085	no
UTP18	0.415494	8.10471	3.76311	0.00131384	0.0557622	-0.924326	UTP18	no
EFHD2	0.542692	13.058	3.76251	0.00131564	0.0557622	-0.925594	EFHD2	up
FAM114A2	0.509411	6.27588	3.76228	0.00131631	0.0557622	-0.926071	FAM114A2	up
lincRNA:chr11:6764642-6767690_R	-1.16221	8.13187	-3.76122	0.00131952	0.0557993	-0.928323	lincRNA:chr11:6764642-6767690_R	down
DPYSL2	0.750628	8.3579	3.76093	0.00132038	0.0557993	-0.928929	DPYSL2	up
ENST00000391568	0.457581	5.43645	3.75976	0.00132392	0.0558812	-0.931406	ENST00000391568	no
PDHX	0.483554	7.90585	3.75696	0.00133242	0.0561611	-0.937334	PDHX	no
PARP9	1.16908	9.09754	3.75652	0.00133376	0.0561611	-0.938268	PARP9	up
lincRNA:chr3:17913516-17913642_R	0.344681	10.5615	3.75563	0.00133645	0.0562063	-0.940129	lincRNA:chr3:17913516-17913642_R	no
SNTB1	0.773545	6.85178	3.75435	0.00134036	0.0562449	-0.942841	SNTB1	up
LOC151174	-0.661839	8.32781	-3.75419	0.00134085	0.0562449	-0.943176	LOC151174	down
2024-03-01	0.83947	6.38315	3.75367	0.00134245	0.0562449	-0.944279	2024-03-01	up
FLJ44342	-0.715225	9.10206	-3.75323	0.0013438	0.0562449	-0.945212	FLJ44342	down
lincRNA:chr20:37076477-37079563_F	-0.338464	9.07631	-3.75198	0.00134763	0.0563376	-0.947846	lincRNA:chr20:37076477-37079563_F	no
SASH1	0.520042	5.76095	3.746	0.00136617	0.0570398	-0.960503	SASH1	up
DDTL	0.761836	5.52217	3.74551	0.00136769	0.0570398	-0.96153	DDTL	up
GOLM1	0.702781	6.76428	3.74468	0.00137027	0.0570795	-0.963279	GOLM1	up
lincRNA:chr3:158458229-158460872_F	0.334845	5.88872	3.74354	0.00137387	0.057161	-0.965703	lincRNA:chr3:158458229-158460872_F	no
SEC16A	0.367631	9.54504	3.74208	0.00137845	0.0572795	-0.968785	SEC16A	no
SEMA6B	-0.504836	6.86869	-3.74069	0.00138283	0.0572795	-0.971723	SEMA6B	down
lincRNA:chr6:43988722-43993947_R	-0.460894	9.35023	-3.74055	0.00138326	0.0572795	-0.972013	lincRNA:chr6:43988722-43993947_R	no
GNG5	0.457608	11.3852	3.74055	0.00138327	0.0572795	-0.972019	GNG5	no
LBX1	-0.484794	15.6615	-3.737	0.0013945	0.0575378	-0.979506	LBX1	no
FAM60A	1.80104	8.31557	3.73663	0.0013957	0.0575378	-0.980304	FAM60A	up
IARS2	0.323908	10.3065	3.73659	0.00139582	0.0575378	-0.980383	IARS2	no
SLC30A5	0.472166	7.44981	3.7365	0.00139609	0.0575378	-0.980564	SLC30A5	no
ABCB10	0.317137	7.294	3.7351	0.00140058	0.0576259	-0.983536	ABCB10	no
lincRNA:chr7:20940525-20952850_F	-0.887353	6.1451	-3.73434	0.001403	0.0576259	-0.985134	lincRNA:chr7:20940525-20952850_F	down
LOC100132363	-0.420336	7.65129	-3.73428	0.00140318	0.0576259	-0.98525	LOC100132363	no
TAS2R3	0.261223	5.02605	3.73219	0.00140991	0.0578343	-0.98968	TAS2R3	no
EDN1	-0.598806	6.88201	-3.72892	0.00142045	0.0581984	-0.996576	EDN1	down
SPATA6	0.324433	6.39286	3.72712	0.00142632	0.0583704	-1.00039	SPATA6	no
CBL	0.518664	8.2151	3.72652	0.00142826	0.0583816	-1.00166	CBL	up
lincRNA:chr8:72443345-72460422_R	-0.392535	9.19409	-3.72562	0.00143119	0.0584329	-1.00355	lincRNA:chr8:72443345-72460422_R	no
GOLGA8F	0.375784	5.6354	3.72393	0.00143672	0.0585902	-1.00712	GOLGA8F	no
NCRNA00095	0.418477	6.20605	3.72017	0.00144908	0.0588799	-1.01505	NCRNA00095	no
lincRNA:chr5:102118475-102118934_F	-0.769708	7.09547	-3.71995	0.00144982	0.0588799	-1.01553	lincRNA:chr5:102118475-102118934_F	down
FAM76A	0.40713	6.92696	3.7196	0.00145098	0.0588799	-1.01627	FAM76A	no
ALDOA	0.434334	13.8504	3.71945	0.00145148	0.0588799	-1.01659	ALDOA	no
C7orf43	0.532136	7.15476	3.71922	0.00145224	0.0588799	-1.01707	C7orf43	up
SLC7A1	0.439486	6.95638	3.71544	0.00146483	0.0593214	-1.02506	SLC7A1	no
lincRNA:chr10:72833019-72847269_F	-0.415911	8.78846	-3.71411	0.00146926	0.0594229	-1.02786	lincRNA:chr10:72833019-72847269_F	no
EIF3I	0.223654	10.9746	3.71366	0.00147079	0.0594229	-1.02882	EIF3I	no
lincRNA:chr8:74964574-75012085_F	-1.00244	7.54829	-3.71317	0.00147244	0.0594229	-1.02986	lincRNA:chr8:74964574-75012085_F	down
P2RY13	1.03421	8.18248	3.71113	0.00147929	0.0595963	-1.03415	P2RY13	up
CACNA2D2	-0.551689	7.88546	-3.71088	0.00148014	0.0595963	-1.03469	CACNA2D2	down
APIP	0.529671	6.98357	3.70786	0.00149038	0.0599392	-1.04106	APIP	up
PELP1	-0.398688	10.6941	-3.70682	0.00149392	0.0600127	-1.04326	PELP1	no
PRKCD	0.541949	11.4765	3.70547	0.00149851	0.0601012	-1.0461	PRKCD	up
lincRNA:chrX:53685100-53711400_R	-0.562099	9.22221	-3.70477	0.00150092	0.0601012	-1.04759	lincRNA:chrX:53685100-53711400_R	down
LOC100288412	-0.87018	10.3758	-3.70339	0.00150565	0.0601012	-1.0505	LOC100288412	down
OTUD1	0.52371	8.87192	3.70334	0.00150581	0.0601012	-1.0506	OTUD1	up
YIPF4	0.579557	6.02296	3.7032	0.00150628	0.0601012	-1.05089	YIPF4	up
FAM72A	0.676877	6.07705	3.70316	0.00150644	0.0601012	-1.05099	FAM72A	up
C19orf54	0.529813	6.10245	3.70044	0.00151582	0.0603999	-1.05673	C19orf54	up
LOC390595	-0.600542	8.50228	-3.69998	0.00151739	0.0603999	-1.05769	LOC390595	down
lincRNA:chr1:198335952-198347302_R	0.329783	5.36098	3.69825	0.0015234	0.0605341	-1.06135	lincRNA:chr1:198335952-198347302_R	no
IL13RA1	-1.83136	8.24424	-3.69798	0.00152434	0.0605341	-1.06192	IL13RA1	down
KIAA1432	0.396128	8.14982	3.69619	0.00153058	0.0605341	-1.0657	KIAA1432	no
LOC400986	-0.641265	6.24828	-3.69594	0.00153142	0.0605341	-1.06621	LOC400986	down
GOLGA7	0.350876	8.56287	3.69581	0.00153188	0.0605341	-1.06648	GOLGA7	no
ALG2	0.426517	7.07739	3.69559	0.00153265	0.0605341	-1.06695	ALG2	no
A_24_P273245	0.452141	7.49907	3.69539	0.00153336	0.0605341	-1.06738	A_24_P273245	no
ZC3H14	-0.375647	8.73288	-3.69503	0.00153461	0.0605341	-1.06813	ZC3H14	no
LOC389493	0.507505	6.4463	3.69314	0.00154125	0.0607273	-1.07213	LOC389493	up
NOC4L	-0.318963	9.95936	-3.69136	0.00154753	0.0608643	-1.07589	NOC4L	no
CYP2R1	-0.384964	9.52069	-3.69116	0.00154821	0.0608643	-1.0763	CYP2R1	no
GPR20	-0.897235	8.05232	-3.69012	0.00155189	0.0609404	-1.0785	GPR20	down
ENST00000447575	0.24852	5.46171	3.68775	0.00156032	0.0612029	-1.08351	ENST00000447575	no
lincRNA:chr11:65190199-65214674_R	-0.571242	8.47384	-3.68598	0.0015666	0.0613803	-1.08723	lincRNA:chr11:65190199-65214674_R	down
CCR1	1.14355	9.12113	3.68527	0.00156917	0.0614121	-1.08874	CCR1	up
FBXO4	0.512894	6.43995	3.68219	0.00158022	0.0616529	-1.09524	FBXO4	up
ENST00000381261	0.421729	5.86891	3.68119	0.00158383	0.0616529	-1.09735	ENST00000381261	no
SLC15A3	0.538373	11.2648	3.68038	0.00158674	0.0616529	-1.09904	SLC15A3	up
lincRNA:chr12:122243692-122252067_F	-0.5769	9.58808	-3.68037	0.0015868	0.0616529	-1.09908	lincRNA:chr12:122243692-122252067_F	down
ENST00000409229	0.360073	5.28935	3.67994	0.00158835	0.0616529	-1.09999	ENST00000409229	no
SSR3	0.471098	6.33216	3.6794	0.00159031	0.0616529	-1.10112	SSR3	no
KIAA0649	0.47329	6.71753	3.67921	0.00159097	0.0616529	-1.10151	KIAA0649	no
C1orf150	0.377708	5.10009	3.67918	0.00159111	0.0616529	-1.10159	C1orf150	no
MAPRE3	0.30098	5.41936	3.67887	0.00159221	0.0616529	-1.10223	MAPRE3	no
NDUFA2	-0.254568	11.4015	-3.67867	0.00159297	0.0616529	-1.10267	NDUFA2	no
ENST00000413683	-0.59111	5.72872	-3.67701	0.00159899	0.0618174	-1.10616	ENST00000413683	down
lincRNA:chr12:123614572-123628947_R	-0.395482	6.88305	-3.67581	0.00160338	0.0618372	-1.1087	lincRNA:chr12:123614572-123628947_R	no
lincRNA:chr9:19230794-19276669_F	-0.388468	6.02954	-3.67568	0.00160384	0.0618372	-1.10896	lincRNA:chr9:19230794-19276669_F	no
PSME1	0.50393	9.29694	3.67542	0.00160481	0.0618372	-1.10952	PSME1	up
C4orf6	-0.512869	5.26246	-3.67338	0.00161228	0.0620121	-1.11382	C4orf6	down
ZFP91	0.43172	9.20035	3.67304	0.00161353	0.0620121	-1.11454	ZFP91	no
FAM193A	0.343607	7.75194	3.67273	0.00161467	0.0620121	-1.11519	FAM193A	no
SAT1	0.812353	13.131	3.67212	0.00161693	0.0620307	-1.11648	SAT1	up
PRM1	-0.407659	6.2941	-3.66902	0.00162838	0.0622761	-1.12301	PRM1	no
lincRNA:chr10:3521025-3527500_R	-0.686555	6.96472	-3.6689	0.00162882	0.0622761	-1.12326	lincRNA:chr10:3521025-3527500_R	down
A_33_P3337259	-0.368072	7.35029	-3.66879	0.00162923	0.0622761	-1.1235	A_33_P3337259	no
CCNG2	0.349805	6.49423	3.66846	0.00163045	0.0622761	-1.12419	CCNG2	no
ZNF420	0.386312	5.94285	3.66708	0.00163559	0.0624042	-1.1271	ZNF420	no
BCOR	0.345526	7.7936	3.66634	0.00163834	0.0624074	-1.12866	BCOR	no
REM2	-0.512322	7.65438	-3.66454	0.0016451	0.0624074	-1.13246	REM2	down
L3MBTL3	0.457533	6.49582	3.66307	0.00165063	0.0624074	-1.13557	L3MBTL3	no
SLBP	0.337184	10.1852	3.663	0.00165087	0.0624074	-1.1357	SLBP	no
SEC23B	0.562765	8.43605	3.66288	0.00165132	0.0624074	-1.13595	SEC23B	up
lincRNA:chr6:73983885-74019338_R	-0.4071	6.36992	-3.6626	0.00165237	0.0624074	-1.13654	lincRNA:chr6:73983885-74019338_R	no
TTYH3	0.666787	9.4592	3.66241	0.0016531	0.0624074	-1.13695	TTYH3	up
TMEM167A	0.744871	7.10868	3.66097	0.00165852	0.0624074	-1.13998	TMEM167A	up
HIST1H1C	-0.758248	10.4113	-3.66093	0.00165869	0.0624074	-1.14007	HIST1H1C	down
PEA15	0.771336	8.49843	3.66009	0.00166187	0.0624074	-1.14185	PEA15	up
TMEM184C	0.498838	5.95891	3.66003	0.00166208	0.0624074	-1.14196	TMEM184C	no
lincRNA:chr2:213703255-213723530_F	-1.18592	6.56966	-3.66003	0.00166208	0.0624074	-1.14196	lincRNA:chr2:213703255-213723530_F	down
INTS3	0.49304	7.78908	3.65988	0.00166266	0.0624074	-1.14228	INTS3	no
A_24_P901986	0.28489	5.4554	3.65942	0.00166438	0.0624074	-1.14324	A_24_P901986	no
A_23_P406928	0.33905	13.3815	3.65903	0.00166589	0.0624074	-1.14408	A_23_P406928	no
FOXN3	0.266391	9.28928	3.65901	0.00166595	0.0624074	-1.14411	FOXN3	no
NFATC2	-0.681502	7.4887	-3.65899	0.00166603	0.0624074	-1.14416	NFATC2	down
VARS2	-0.488448	9.68083	-3.65702	0.00167355	0.0625775	-1.14832	VARS2	no
lincRNA:chr15:35473999-35530398_F	-0.396789	9.50287	-3.65686	0.00167415	0.0625775	-1.14866	lincRNA:chr15:35473999-35530398_F	no
BOLA1	-0.355605	8.84003	-3.65521	0.00168046	0.0626994	-1.15213	BOLA1	no
ANXA5	0.571298	11.2944	3.65507	0.001681	0.0626994	-1.15243	ANXA5	up
lincRNA:chrX:133675909-133683184_F	-0.417572	8.83302	-3.6532	0.00168817	0.0628589	-1.15637	lincRNA:chrX:133675909-133683184_F	no
TMEM200C	-0.423398	5.80841	-3.65302	0.00168887	0.0628589	-1.15675	TMEM200C	no
TSEN15	0.471736	6.64142	3.65245	0.00169107	0.0628736	-1.15796	TSEN15	no
SNORA23	-0.471606	6.14167	-3.65159	0.00169437	0.0629187	-1.15976	SNORA23	no
LOC348751	0.395285	5.55727	3.6512	0.00169588	0.0629187	-1.16059	LOC348751	no
MTHFD1L	0.319126	5.98804	3.65021	0.0016997	0.0629933	-1.16266	MTHFD1L	no
ENST00000411873	-0.571623	14.8876	-3.6481	0.00170789	0.0632298	-1.16711	ENST00000411873	down
TPT1	0.288597	16.0308	3.6474	0.00171064	0.0632647	-1.1686	TPT1	no
lincRNA:chr5:149866432-149881748_R	-0.493228	11.0613	-3.64671	0.00171333	0.0632972	-1.17005	lincRNA:chr5:149866432-149881748_R	no
XPNPEP1	0.414629	7.98784	3.64454	0.00172179	0.0635428	-1.17461	XPNPEP1	no
PLIN3	0.563641	8.90126	3.64354	0.00172572	0.0635442	-1.17671	PLIN3	up
SLC23A2	0.359191	6.62874	3.64327	0.00172679	0.0635442	-1.17729	SLC23A2	no
DNAJB12	0.285652	8.26365	3.64314	0.00172729	0.0635442	-1.17756	DNAJB12	no
ZNF304	0.400501	5.47194	3.64183	0.00173247	0.0636654	-1.18032	ZNF304	no
LOC100288578	0.509759	16.2311	3.64106	0.00173552	0.0636654	-1.18195	LOC100288578	up
lincRNA:chr22:24251300-24274300_R	-0.599683	5.85427	-3.64092	0.00173605	0.0636654	-1.18223	lincRNA:chr22:24251300-24274300_R	down
A_33_P3277805	-0.630728	11.385	-3.63878	0.00174454	0.06391	-1.18675	A_33_P3277805	down
CD3G	-0.720117	10.8933	-3.63808	0.00174734	0.0639453	-1.18823	CD3G	down
ENST00000409415	-0.636813	10.9944	-3.63668	0.00175294	0.064083	-1.19119	ENST00000409415	down
FLJ40330	-0.685753	8.42902	-3.63515	0.00175903	0.0642387	-1.1944	FLJ40330	down
STX4	-0.325808	11.1488	-3.63356	0.00176543	0.0644049	-1.19775	STX4	no
DKKL1	-0.335783	5.61754	-3.63294	0.00176792	0.0644284	-1.19905	DKKL1	no
USP42	-0.330194	10.1316	-3.63177	0.00177264	0.0644523	-1.20152	USP42	no
HIST2H3A	-0.855743	6.66921	-3.6314	0.00177415	0.0644523	-1.20231	HIST2H3A	down
FAM71F1	-1.29343	7.46949	-3.63101	0.00177571	0.0644523	-1.20312	FAM71F1	down
SMARCA5	0.667804	6.41518	3.63074	0.00177679	0.0644523	-1.20368	SMARCA5	up
lincRNA:chrX:102139341-102156700_F	-0.638109	5.99805	-3.63022	0.00177889	0.0644523	-1.20478	lincRNA:chrX:102139341-102156700_F	down
LOC100128508	0.279503	5.36435	3.63004	0.00177964	0.0644523	-1.20516	LOC100128508	no
DYSF	1.41205	8.2711	3.62945	0.00178204	0.0644725	-1.20641	DYSF	up
SARM1	-0.427932	8.11418	-3.62802	0.00178784	0.0645506	-1.20942	SARM1	no
lincRNA:chr5:133837051-133848051_R	-0.502292	8.87146	-3.62774	0.00178898	0.0645506	-1.21001	lincRNA:chr5:133837051-133848051_R	down
DUSP3	0.706601	8.51295	3.62676	0.00179296	0.0645506	-1.21206	DUSP3	up
lincRNA:chr2:200710797-200715759_F	-0.394269	6.36272	-3.62658	0.00179372	0.0645506	-1.21245	lincRNA:chr2:200710797-200715759_F	no
FLJ22763	-1.26266	6.48775	-3.62654	0.00179387	0.0645506	-1.21253	FLJ22763	down
lincRNA:chr8:90737074-90737855_F	-1.16587	6.29247	-3.62594	0.00179633	0.0645506	-1.2138	lincRNA:chr8:90737074-90737855_F	down
RNF114	0.410428	8.2305	3.62574	0.00179713	0.0645506	-1.21421	RNF114	no
AMN	-0.458284	8.77557	-3.62518	0.00179945	0.0645676	-1.2154	AMN	no
OAS1	0.899539	7.59397	3.62398	0.00180435	0.0646772	-1.21792	OAS1	up
HOXA9	-0.585012	7.97978	-3.62266	0.00180979	0.0647545	-1.2207	HOXA9	down
LPCAT2	0.930977	6.96629	3.62256	0.00181021	0.0647545	-1.22092	LPCAT2	up
LYRM5	0.473529	5.7957	3.62112	0.00181615	0.0649003	-1.22394	LYRM5	no
PHF11	0.376781	9.28263	3.61728	0.00183211	0.065386	-1.23203	PHF11	no
lincRNA:chr22:31369418-31371332_R	0.575137	6.75806	3.61695	0.00183348	0.065386	-1.23272	lincRNA:chr22:31369418-31371332_R	up
ZBTB9	0.334315	5.73822	3.61603	0.00183732	0.0654328	-1.23466	ZBTB9	no
TBC1D1	0.414346	8.91676	3.61574	0.00183854	0.0654328	-1.23527	TBC1D1	no
C3orf58	0.765871	6.21548	3.61277	0.001851	0.0658093	-1.24151	C3orf58	up
ENST00000394157	0.393489	6.9313	3.61199	0.00185433	0.0658327	-1.24317	ENST00000394157	no
PCTK1	-0.508384	10.7803	-3.61167	0.00185564	0.0658327	-1.24383	PCTK1	down
ENST00000373590	-0.25568	5.16406	-3.61128	0.00185731	0.0658327	-1.24466	ENST00000373590	no
lincRNA:chr7:102025498-102034795_R	-0.677981	8.59995	-3.6102	0.0018619	0.0659286	-1.24694	lincRNA:chr7:102025498-102034795_R	down
ENST00000420834	-0.454144	10.573	-3.60796	0.00187139	0.0661491	-1.25164	ENST00000420834	no
PTPN9	0.592182	7.21159	3.60738	0.00187388	0.0661491	-1.25287	PTPN9	up
ATP5H	-0.38508	12.3453	-3.60703	0.00187536	0.0661491	-1.2536	ATP5H	no
ST3GAL2	0.360596	8.37096	3.60695	0.0018757	0.0661491	-1.25377	ST3GAL2	no
A_33_P3334043	0.416536	5.93834	3.60646	0.00187779	0.066156	-1.25479	A_33_P3334043	no
C9orf68	0.266774	5.04925	3.60494	0.00188432	0.066209	-1.258	C9orf68	no
lincRNA:chr2:37776096-37862046_R	-0.343145	7.44264	-3.6049	0.00188449	0.066209	-1.25809	lincRNA:chr2:37776096-37862046_R	no
ZCCHC6	0.617996	6.8521	3.60479	0.00188497	0.066209	-1.25833	ZCCHC6	up
CDK5RAP1	-0.30776	8.84059	-3.60248	0.0018949	0.0664486	-1.26318	CDK5RAP1	no
lincRNA:chr12:59990908-60003558_R	0.352748	5.6888	3.60232	0.0018956	0.0664486	-1.26352	lincRNA:chr12:59990908-60003558_R	no
EPN2	-0.440624	8.10424	-3.60143	0.00189941	0.0665156	-1.26538	EPN2	no
PRPS2	0.493486	5.94931	3.60082	0.00190207	0.0665173	-1.26667	PRPS2	no
NDUFA9	0.47448	8.2018	3.60033	0.00190419	0.0665173	-1.2677	NDUFA9	no
A_32_P132477	0.571047	6.43186	3.59911	0.00190946	0.0665173	-1.27026	A_32_P132477	up
C12orf32	0.453665	7.0863	3.5991	0.00190955	0.0665173	-1.2703	C12orf32	no
MIER1	-0.352629	9.05021	-3.59838	0.00191264	0.0665173	-1.27179	MIER1	no
ARF3	0.312107	12.1809	3.59829	0.00191304	0.0665173	-1.27199	ARF3	no
A_24_P213228	0.312473	10.0441	3.59817	0.00191358	0.0665173	-1.27225	A_24_P213228	no
C21orf58	-0.398562	8.81657	-3.59791	0.00191469	0.0665173	-1.27278	C21orf58	no
lincRNA:chr11:70674602-70719228_F	-0.476666	6.44998	-3.5964	0.00192129	0.0666802	-1.27596	lincRNA:chr11:70674602-70719228_F	no
lincRNA:chr7:130589527-130590094_R	-0.875839	8.44864	-3.59512	0.00192693	0.0668096	-1.27867	lincRNA:chr7:130589527-130590094_R	down
KCTD2	0.556933	7.57478	3.59378	0.00193279	0.0669466	-1.28148	KCTD2	up
PRKRIR	0.432772	8.18082	3.59224	0.00193957	0.0671148	-1.28471	PRKRIR	no
NRF1	0.373915	6.21046	3.59138	0.00194338	0.06718	-1.28653	NRF1	no
BTBD9	-0.372493	9.15995	-3.59068	0.00194649	0.0672211	-1.288	BTBD9	no
MST1	-0.466507	9.31904	-3.58948	0.00195178	0.0672523	-1.29051	MST1	no
ADPGK	0.649688	9.56614	3.58935	0.00195237	0.0672523	-1.29079	ADPGK	up
lincRNA:chr4:11724168-11726750_R	-0.502129	5.89499	-3.58858	0.00195579	0.0672523	-1.29241	lincRNA:chr4:11724168-11726750_R	down
FLJ23834	0.275677	5.56123	3.58791	0.00195878	0.0672523	-1.29382	FLJ23834	no
lincRNA:chr10:42999794-43048219_F	0.382413	5.62834	3.58788	0.00195893	0.0672523	-1.29389	lincRNA:chr10:42999794-43048219_F	no
lincRNA:chr6:30260123-30262335_R	-0.369193	9.18452	-3.58788	0.00195893	0.0672523	-1.29389	lincRNA:chr6:30260123-30262335_R	no
lincRNA:chr16:74346999-74360874_R	-0.678299	8.65243	-3.58727	0.00196162	0.0672783	-1.29516	lincRNA:chr16:74346999-74360874_R	down
FTL	0.522474	14.6949	3.58639	0.00196558	0.0673063	-1.29702	FTL	up
NIPSNAP3A	0.580895	7.54212	3.58618	0.00196649	0.0673063	-1.29745	NIPSNAP3A	up
ROS1	-0.815749	5.51525	-3.58487	0.00197239	0.0673063	-1.30022	ROS1	down
MED20	0.534303	6.43333	3.58477	0.00197285	0.0673063	-1.30044	MED20	up
LARS	-0.489979	8.15557	-3.58381	0.00197714	0.0673063	-1.30244	LARS	no
SYS1	-0.258949	9.26702	-3.58377	0.00197733	0.0673063	-1.30253	SYS1	no
lincRNA:chr8:66501846-66512821_R	0.268446	5.13623	3.58367	0.00197776	0.0673063	-1.30273	lincRNA:chr8:66501846-66512821_R	no
HIATL1	0.541136	9.08084	3.58351	0.00197848	0.0673063	-1.30307	HIATL1	up
ABHD3	0.490403	7.78718	3.58323	0.00197977	0.0673063	-1.30367	ABHD3	no
OAZ1	0.4771	15.4387	3.58229	0.001984	0.0673847	-1.30564	OAZ1	no
TRPM7	0.453246	6.56481	3.58087	0.00199039	0.0674742	-1.30862	TRPM7	no
LOC100133923	-0.753536	9.01731	-3.5805	0.00199209	0.0674742	-1.3094	LOC100133923	down
LOC729013	0.425332	8.21516	3.58043	0.00199243	0.0674742	-1.30956	LOC729013	no
TSHZ3	0.604023	6.30431	3.57959	0.0019962	0.0675366	-1.31131	TSHZ3	up
TK1	-0.682144	8.62204	-3.57843	0.00200151	0.0676505	-1.31376	TK1	down
lincRNA:chr1:173386931-173387766_R	-0.584706	8.4382	-3.57751	0.00200568	0.067726	-1.31568	lincRNA:chr1:173386931-173387766_R	down
LUZP6	-0.474147	9.53105	-3.57703	0.0020079	0.0677355	-1.3167	LUZP6	no
CRK	0.4858	6.6826	3.57581	0.00201346	0.0678577	-1.31926	CRK	no
IRF9	0.603904	10.0499	3.57457	0.00201913	0.0679834	-1.32186	IRF9	up
lincRNA:chr20:36135611-36143561_R	-0.396838	6.48423	-3.57366	0.00202334	0.0680278	-1.32378	lincRNA:chr20:36135611-36143561_R	no
ACTR3	0.470676	11.857	3.57344	0.00202435	0.0680278	-1.32424	ACTR3	no
ARHGAP18	0.658605	6.64534	3.57148	0.00203341	0.0682668	-1.32837	ARHGAP18	up
JAK1	0.318162	9.06813	3.57088	0.00203619	0.0682943	-1.32963	JAK1	no
lincRNA:chr8:32899153-32902318_R	0.329144	4.98767	3.56966	0.00204184	0.0684115	-1.33219	lincRNA:chr8:32899153-32902318_R	no
LRRC57	0.428918	5.99409	3.56928	0.0020436	0.0684115	-1.33299	LRRC57	no
RCSD1	0.353753	10.7528	3.56858	0.00204683	0.0684397	-1.33445	RCSD1	no
lincRNA:chr22:24237775-24245550_R	-0.512807	5.5718	-3.56826	0.00204835	0.0684397	-1.33513	lincRNA:chr22:24237775-24245550_R	down
SQLE	0.61949	6.2379	3.56696	0.00205442	0.06857	-1.33786	SQLE	up
FLVCR2	0.657478	6.08778	3.56658	0.00205618	0.06857	-1.33866	FLVCR2	up
UBXN4	0.426107	7.69728	3.5646	0.00206547	0.0688141	-1.34282	UBXN4	no
MEGF9	0.64366	8.9944	3.56144	0.00208035	0.0692438	-1.34945	MEGF9	up
lincRNA:chr1:207971227-208042127_F	-0.764914	8.52381	-3.56045	0.00208504	0.0693342	-1.35153	lincRNA:chr1:207971227-208042127_F	down
TADA2B	0.384106	7.08337	3.55982	0.00208805	0.069368	-1.35286	TADA2B	no
SPATA2	0.299762	5.29725	3.55938	0.00209011	0.0693707	-1.35378	SPATA2	no
A_33_P3308153	-0.644685	7.95036	-3.55883	0.00209273	0.0693917	-1.35493	A_33_P3308153	down
TSPAN5	-0.43897	7.56873	-3.55783	0.0020975	0.0694369	-1.35704	TSPAN5	no
lincRNA:chr5:53843293-53849793_F	-0.899953	6.9605	-3.55771	0.00209807	0.0694369	-1.35729	lincRNA:chr5:53843293-53849793_F	down
CCL2	1.43962	6.41171	3.55571	0.00210763	0.0695298	-1.36149	CCL2	up
ENST00000338857	-1.13414	7.3552	-3.55536	0.00210932	0.0695298	-1.36223	ENST00000338857	down
C10orf46	0.406184	8.25446	3.55523	0.00210996	0.0695298	-1.36251	C10orf46	no
lincRNA:chr2:58747887-59288788_F	-0.383351	8.43008	-3.55515	0.00211035	0.0695298	-1.36268	lincRNA:chr2:58747887-59288788_F	no
ANKRD57	0.409755	6.14262	3.55505	0.00211082	0.0695298	-1.36288	ANKRD57	no
TMEM168	0.397821	6.53794	3.55346	0.00211846	0.0696532	-1.36622	TMEM168	no
SLC43A3	0.777579	7.8945	3.55314	0.00212002	0.0696532	-1.3669	SLC43A3	up
STARD7	0.309645	10.9848	3.55282	0.00212156	0.0696532	-1.36757	STARD7	no
GOLGA6L9	1.05172	8.4512	3.55261	0.00212254	0.0696532	-1.368	GOLGA6L9	up
AK124642	-1.02913	7.30347	-3.55214	0.00212484	0.0696633	-1.369	AK124642	down
ENST00000398702	-1.04791	6.7389	-3.55115	0.00212962	0.0696825	-1.37107	ENST00000398702	down
STARD4	0.492296	5.6364	3.5509	0.00213081	0.0696825	-1.37159	STARD4	no
CLCN5	0.416574	5.74952	3.54989	0.0021357	0.0696825	-1.3737	CLCN5	no
GAS5	-0.3945	13.2407	-3.54977	0.00213628	0.0696825	-1.37396	GAS5	no
A_33_P3407049	-0.80238	8.79576	-3.54963	0.00213698	0.0696825	-1.37426	A_33_P3407049	down
A_33_P3402773	-0.768622	9.24794	-3.54955	0.00213739	0.0696825	-1.37443	A_33_P3402773	down
RRAGB	0.414327	5.60243	3.54772	0.00214627	0.0698451	-1.37826	RRAGB	no
IFIT3	1.54609	8.58286	3.5477	0.00214637	0.0698451	-1.37831	IFIT3	up
EVPL	-0.470477	9.11295	-3.54658	0.00215186	0.0698984	-1.38066	EVPL	no
CLIC1	0.503021	12.7645	3.54655	0.00215201	0.0698984	-1.38073	CLIC1	up
lincRNA:chr19:28266143-28266711_R	-0.496257	6.59029	-3.54585	0.00215544	0.0699073	-1.3822	lincRNA:chr19:28266143-28266711_R	no
RNASEN	-0.2932	9.33361	-3.5454	0.00215761	0.0699073	-1.38313	RNASEN	no
HLA-DRB3	0.595915	13.467	3.54494	0.0021599	0.0699073	-1.38411	HLA-DRB3	up
ITGAM	0.538005	11.1597	3.54486	0.00216029	0.0699073	-1.38427	ITGAM	up
LOC392288	0.427454	6.24561	3.54272	0.00217082	0.0701832	-1.38877	LOC392288	no
DSCR3	0.261757	9.69893	3.54103	0.00217917	0.0703384	-1.39231	DSCR3	no
LOC650638	0.48938	6.81641	3.54078	0.00218042	0.0703384	-1.39284	LOC650638	no
lincRNA:chr11:110086090-110093790_F	-0.572966	5.57158	-3.54039	0.00218234	0.0703384	-1.39365	lincRNA:chr11:110086090-110093790_F	down
RTN1	0.837188	8.79791	3.54012	0.00218367	0.0703384	-1.39422	RTN1	up
RNASE7	-0.598545	6.19176	-3.5386	0.00219124	0.0704538	-1.39741	RNASE7	down
ASPHD1	-0.315028	5.62321	-3.53859	0.00219129	0.0704538	-1.39743	ASPHD1	no
TRIOBP	0.497536	9.22878	3.53505	0.00220899	0.0708502	-1.40486	TRIOBP	no
ENST00000409615	0.435085	6.30028	3.53484	0.00221007	0.0708502	-1.40531	ENST00000409615	no
GAST	-0.340767	5.96319	-3.53476	0.00221043	0.0708502	-1.40546	GAST	no
TERC	-0.48529	8.86797	-3.53367	0.00221594	0.0708502	-1.40776	TERC	no
HIST1H4J	-0.584653	8.57674	-3.53362	0.0022162	0.0708502	-1.40787	HIST1H4J	down
OR56A5	-0.561655	5.39845	-3.53337	0.00221743	0.0708502	-1.40838	OR56A5	down
lincRNA:chr12:13697208-13702308_R	-0.399019	6.808	-3.5333	0.00221781	0.0708502	-1.40854	lincRNA:chr12:13697208-13702308_R	no
TSPAN2	0.437453	5.50043	3.5326	0.00222133	0.070898	-1.41	TSPAN2	no
RICS	0.444011	6.31526	3.5309	0.0022299	0.0710315	-1.41356	RICS	no
CSRP1	0.367945	8.59994	3.53081	0.00223037	0.0710315	-1.41375	CSRP1	no
UCHL3	0.336291	8.91678	3.53057	0.00223161	0.0710315	-1.41427	UCHL3	no
ITGB1BP2	-0.714182	6.83299	-3.5297	0.00223602	0.071107	-1.41609	ITGB1BP2	down
DRG1	0.301077	9.58178	3.52912	0.00223897	0.0711362	-1.41731	DRG1	no
KPNA1	0.300146	5.66831	3.52825	0.00224341	0.0711597	-1.41914	KPNA1	no
TMTC2	0.659054	6.81488	3.5273	0.00224824	0.0711597	-1.42112	TMTC2	up
ERI2	0.379925	5.61714	3.52713	0.0022491	0.0711597	-1.42147	ERI2	no
C21orf2	-0.443964	8.85222	-3.52709	0.00224933	0.0711597	-1.42157	C21orf2	no
GRAMD4	0.488891	8.06128	3.52698	0.00224989	0.0711597	-1.4218	GRAMD4	no
CTSD	0.411796	12.2089	3.52637	0.00225299	0.0711617	-1.42307	CTSD	no
H6PD	0.404941	5.70717	3.52561	0.00225691	0.0711617	-1.42467	H6PD	no
PIGU	0.583004	6.81161	3.52527	0.00225861	0.0711617	-1.42537	PIGU	up
SRGN	0.587642	13.1786	3.52502	0.00225992	0.0711617	-1.4259	SRGN	up
ENST00000391528	-0.666683	5.98853	-3.52498	0.00226013	0.0711617	-1.42599	ENST00000391528	down
COPG2	0.421123	5.86544	3.52413	0.0022645	0.071235	-1.42777	COPG2	no
KCTD15	0.499951	6.23364	3.52294	0.00227063	0.0712772	-1.43027	KCTD15	no
DCI	-0.390487	10.9788	-3.5227	0.00227187	0.0712772	-1.43077	DCI	no
C11orf82	0.559263	5.91198	3.52257	0.00227251	0.0712772	-1.43103	C11orf82	up
ENST00000316124	0.403091	5.78196	3.52228	0.002274	0.0712772	-1.43164	ENST00000316124	no
TRIM8	0.317107	10.2942	3.52092	0.00228105	0.0713261	-1.4345	TRIM8	no
ZAR1L	0.322756	5.45313	3.52073	0.00228204	0.0713261	-1.43489	ZAR1L	no
PANK2	0.326955	9.581	3.52071	0.00228216	0.0713261	-1.43494	PANK2	no
KCNJ16	0.348503	5.15887	3.51983	0.00228671	0.0713261	-1.43678	KCNJ16	no
BEND2	0.443026	5.15354	3.51948	0.00228852	0.0713261	-1.43751	BEND2	no
DLAT	0.503059	6.02154	3.51944	0.00228873	0.0713261	-1.4376	DLAT	up
MYOZ3	-1.13188	7.36373	-3.51911	0.00229048	0.0713261	-1.4383	MYOZ3	down
LOC100133889	0.305413	4.99825	3.51884	0.00229189	0.0713261	-1.43887	LOC100133889	no
C1orf87	-0.57069	5.90398	-3.51724	0.00230022	0.0715218	-1.44222	C1orf87	down
ZNF764	0.274757	5.11606	3.51663	0.0023034	0.0715569	-1.44349	ZNF764	no
lincRNA:chr12:79972444-79982744_F	-0.648011	6.34349	-3.51556	0.002309	0.0716242	-1.44574	lincRNA:chr12:79972444-79982744_F	down
SNX6	0.491065	8.8688	3.51543	0.00230967	0.0716242	-1.446	SNX6	no
ERMAP	0.446119	6.10775	3.51501	0.0023119	0.07163	-1.44689	ERMAP	no
ASXL2	-0.412825	8.83216	-3.51351	0.00231977	0.0717481	-1.45003	ASXL2	no
MOBKL2C	0.5632	7.3235	3.5135	0.00231982	0.0717481	-1.45005	MOBKL2C	up
HAUS5	-0.614322	8.61377	-3.51269	0.00232411	0.0718014	-1.45176	HAUS5	down
DNMT3A	-0.578515	8.59098	-3.5124	0.00232565	0.0718014	-1.45237	DNMT3A	down
B2M	0.630767	16.4067	3.5099	0.0023389	0.0721466	-1.45761	B2M	up
ZDHHC3	-0.26848	8.75582	-3.50864	0.0023456	0.0722895	-1.46025	ZDHHC3	no
lincRNA:chr5:43065289-43067073_R	-0.62007	7.16351	-3.50818	0.00234803	0.0723006	-1.4612	lincRNA:chr5:43065289-43067073_R	down
HNRNPH2	0.367501	8.95312	3.50736	0.00235239	0.0723712	-1.46292	HNRNPH2	no
C17orf105	-0.339345	5.94624	-3.5069	0.00235485	0.072383	-1.46388	C17orf105	no
A_33_P3237605	-0.479729	6.31575	-3.50529	0.00236349	0.0725848	-1.46726	A_33_P3237605	no
ETHE1	0.421427	9.11926	3.50462	0.00236709	0.0725874	-1.46866	ETHE1	no
MEF2D	-0.348689	9.42519	-3.5045	0.00236772	0.0725874	-1.46891	MEF2D	no
STK24	0.61218	7.40261	3.50367	0.0023722	0.0725975	-1.47066	STK24	up
GORASP1	0.376346	5.9791	3.50367	0.00237221	0.0725975	-1.47066	GORASP1	no
DHX32	0.497095	6.70381	3.50247	0.00237865	0.0727193	-1.47316	DHX32	no
C12orf5	0.48496	5.94572	3.50169	0.00238289	0.0727193	-1.4748	C12orf5	no
HOXA7	-0.806691	6.37245	-3.50132	0.00238487	0.0727193	-1.47557	HOXA7	down
MOCS3	-0.880663	9.9147	-3.50122	0.00238544	0.0727193	-1.47579	MOCS3	down
ARIH1	-0.301559	7.98676	-3.50084	0.00238752	0.0727193	-1.4766	ARIH1	no
MLEC	0.466289	7.01638	3.50043	0.0023897	0.0727193	-1.47744	MLEC	no
A_33_P3370634	0.403032	6.62428	3.50021	0.00239093	0.0727193	-1.47791	A_33_P3370634	no
C1orf26	0.350316	5.68777	3.49986	0.00239284	0.0727193	-1.47865	C1orf26	no
ACVR1	0.445559	7.59175	3.49862	0.00239957	0.0728606	-1.48124	ACVR1	no
ST8SIA2	0.20526	5.03844	3.49787	0.00240365	0.0728989	-1.48281	ST8SIA2	no
SBF2	0.473524	7.2636	3.49762	0.002405	0.0728989	-1.48333	SBF2	no
CTAGE1	0.428564	6.27803	3.4972	0.0024073	0.0729053	-1.48421	CTAGE1	no
A_24_P110273	0.335553	9.63653	3.49559	0.00241611	0.0730685	-1.48758	A_24_P110273	no
DCUN1D3	-0.50208	7.46663	-3.4952	0.00241829	0.0730685	-1.48841	DCUN1D3	down
ESD	0.413054	9.03613	3.49507	0.00241896	0.0730685	-1.48867	ESD	no
A_24_P383330	-0.321822	12.9211	-3.49452	0.00242199	0.0730968	-1.48982	A_24_P383330	no
BIN2	0.430786	11.002	3.49359	0.00242712	0.0731883	-1.49177	BIN2	no
XPO1	0.562046	8.48219	3.49147	0.0024388	0.0734675	-1.4962	XPO1	up
HMGCS1	0.566866	7.12421	3.49115	0.00244058	0.0734675	-1.49687	HMGCS1	up
lincRNA:chr6:72017387-72024304_F	0.625014	8.97943	3.48848	0.00245543	0.0738338	-1.50247	lincRNA:chr6:72017387-72024304_F	up
CETN2	0.431458	7.3302	3.4882	0.00245697	0.0738338	-1.50305	CETN2	no
SEC24B	0.421793	7.15095	3.48633	0.00246746	0.0740272	-1.50698	SEC24B	no
ENST00000372244	0.322482	5.60686	3.48629	0.00246764	0.0740272	-1.50705	ENST00000372244	no
RHOU	0.671467	6.98004	3.48534	0.00247299	0.0740757	-1.50905	RHOU	up
KCNK13	0.364397	5.37303	3.48525	0.0024735	0.0740757	-1.50924	KCNK13	no
FAM168B	0.430195	8.04148	3.48482	0.00247591	0.0740844	-1.51013	FAM168B	no
CCT5	0.348875	5.43407	3.48232	0.00249	0.074321	-1.51537	CCT5	no
SEC31A	0.241171	9.67384	3.48225	0.0024904	0.074321	-1.51552	SEC31A	no
lincRNA:chr1:204566252-204573127_F	-0.888935	8.94918	-3.48211	0.00249118	0.074321	-1.51581	lincRNA:chr1:204566252-204573127_F	down
DGKG	0.400657	5.92722	3.48191	0.00249232	0.074321	-1.51623	DGKG	no
MANSC1	0.466611	5.45956	3.48045	0.00250059	0.0744909	-1.51928	MANSC1	no
FYTTD1	0.276932	8.5963	3.48015	0.00250228	0.0744909	-1.51991	FYTTD1	no
lincRNA:chr15:34935983-34961608_R	-0.634872	6.523	-3.4795	0.00250598	0.0745375	-1.52127	lincRNA:chr15:34935983-34961608_R	down
ABCC4	0.533367	5.6887	3.47895	0.00250909	0.0745562	-1.52241	ABCC4	up
CNBP	0.243141	8.93976	3.47864	0.00251088	0.0745562	-1.52307	CNBP	no
GNPAT	0.385024	8.96429	3.47706	0.00251987	0.0747596	-1.52637	GNPAT	no
lincRNA:chr20:36128299-36129576_R	-0.403614	8.21543	-3.47669	0.00252201	0.0747596	-1.52715	lincRNA:chr20:36128299-36129576_R	no
lincRNA:chr1:173831852-173837251_F	-0.898279	6.63698	-3.47578	0.0025272	0.0748501	-1.52905	lincRNA:chr1:173831852-173837251_F	down
MGST1	0.832976	8.97057	3.47417	0.00253644	0.0749533	-1.53241	MGST1	up
SACM1L	0.419289	9.56192	3.47413	0.00253668	0.0749533	-1.5325	SACM1L	no
LOC100129702	-0.857912	12.5092	-3.47406	0.00253712	0.0749533	-1.53266	LOC100129702	down
FBXO25	-0.386768	9.7305	-3.4725	0.00254611	0.0751554	-1.53592	FBXO25	no
lincRNA:chr3:42056396-42105521_R	-0.446571	5.78855	-3.4718	0.00255015	0.075211	-1.53738	lincRNA:chr3:42056396-42105521_R	no
HLA-DRB1	0.620921	15.5079	3.4712	0.00255359	0.0752492	-1.53863	HLA-DRB1	up
FAM161A	0.327762	5.598	3.47058	0.0025572	0.0752921	-1.53993	FAM161A	no
PRMT10	0.405915	6.42225	3.46851	0.00256924	0.075431	-1.54426	PRMT10	no
ADRBK1	0.298438	12.3082	3.46845	0.00256958	0.075431	-1.54438	ADRBK1	no
LOC644794	0.25315	5.5586	3.46838	0.00256997	0.075431	-1.54453	LOC644794	no
LOC284900	-0.361051	7.41099	-3.46829	0.00257055	0.075431	-1.54473	LOC284900	no
RALGDS	-0.914424	9.53642	-3.46746	0.00257538	0.0754655	-1.54646	RALGDS	down
CPNE8	0.520295	5.94718	3.46734	0.00257605	0.0754655	-1.5467	CPNE8	up
MOSPD1	0.416312	5.92667	3.46667	0.00257998	0.0755173	-1.54811	MOSPD1	no
EME2	0.425049	6.70096	3.46578	0.00258521	0.075607	-1.54998	EME2	no
EGR2	1.46292	6.54864	3.46475	0.00259126	0.0757206	-1.55213	EGR2	up
E1A_r60_n11	-0.651882	13.5627	-3.4638	0.00259682	0.0757267	-1.55411	E1A_r60_n11	down
lincRNA:chr7:32969506-32973492_R	-0.272368	8.16505	-3.46379	0.00259691	0.0757267	-1.55414	lincRNA:chr7:32969506-32973492_R	no
LOC100133660	0.383497	6.08745	3.46361	0.00259797	0.0757267	-1.55451	LOC100133660	no
TTYH2	0.480364	7.19097	3.4632	0.00260036	0.0757334	-1.55537	TTYH2	no
MLLT6	-0.536275	6.55416	-3.46188	0.00260816	0.0758972	-1.55813	MLLT6	down
SMAD2	0.390661	5.94623	3.46088	0.00261408	0.0759287	-1.56022	SMAD2	no
SSX2	-0.47348	7.29768	-3.46072	0.00261502	0.0759287	-1.56055	SSX2	no
GMFB	0.450265	7.33122	3.46051	0.00261626	0.0759287	-1.56098	GMFB	no
EGR1	2.02528	8.68848	3.46002	0.00261921	0.0759287	-1.56202	EGR1	up
SCML1	0.560649	5.89891	3.45987	0.0026201	0.0759287	-1.56234	SCML1	up
CCRL2	0.727634	6.72955	3.45849	0.00262829	0.0760927	-1.56522	CCRL2	up
LOC100129447	-0.869511	9.01529	-3.45818	0.00263012	0.0760927	-1.56586	LOC100129447	down
UTP6	0.318256	8.22536	3.45774	0.00263277	0.0760982	-1.56679	UTP6	no
lincRNA:chr7:151825992-151831517_F	0.486722	6.28366	3.45724	0.00263576	0.0760982	-1.56783	lincRNA:chr7:151825992-151831517_F	no
lincRNA:chr3:64674935-64681735_F	-0.894398	6.50187	-3.45706	0.00263684	0.0760982	-1.56821	lincRNA:chr3:64674935-64681735_F	down
ATP6AP1	0.316718	11.2631	3.45644	0.00264052	0.0760982	-1.5695	ATP6AP1	no
CCND3	0.388374	12.1701	3.45608	0.00264268	0.0760982	-1.57025	CCND3	no
RIN2	0.692915	7.01202	3.45597	0.00264337	0.0760982	-1.57049	RIN2	up
LOC643873	0.473483	10.6166	3.4554	0.00264675	0.0761255	-1.57167	LOC643873	no
WIPF2	0.396488	6.83853	3.45489	0.00264985	0.0761255	-1.57275	WIPF2	no
SSR1	0.515316	8.89539	3.45472	0.00265086	0.0761255	-1.5731	SSR1	up
DCP_20_5	-0.431086	6.61138	-3.45419	0.00265402	0.0761538	-1.5742	DCP_20_5	no
ELK4	-0.314316	7.94844	-3.45321	0.00265997	0.0762619	-1.57626	ELK4	no
PPP4R1	0.41162	6.15981	3.45174	0.00266881	0.0764527	-1.57932	PPP4R1	no
ENST00000405331	-0.570435	9.1938	-3.45124	0.00267184	0.0764766	-1.58036	ENST00000405331	down
ISCA1	0.459525	7.75283	3.45053	0.00267613	0.0765279	-1.58185	ISCA1	no
TPD52L2	0.570442	7.16379	3.45023	0.002678	0.0765279	-1.58249	TPD52L2	up
lincRNA:chr13:32420977-32527609_F	-0.262503	6.51015	-3.44909	0.00268488	0.0766616	-1.58485	lincRNA:chr13:32420977-32527609_F	no
PSMC4	0.398987	10.3712	3.44807	0.00269109	0.0767763	-1.58698	PSMC4	no
KRT24	-0.606338	5.91707	-3.44747	0.00269479	0.076819	-1.58825	KRT24	down
FANCD2	0.335127	6.23799	3.4468	0.0026989	0.0768735	-1.58965	FANCD2	no
lincRNA:chr1:9208086-9209181_R	0.373316	5.49627	3.44507	0.00270951	0.076967	-1.59327	lincRNA:chr1:9208086-9209181_R	no
lincRNA:chr8:107055124-107072066_R	-1.33015	7.97987	-3.44505	0.00270963	0.076967	-1.59331	lincRNA:chr8:107055124-107072066_R	down
TNFRSF1A	0.792808	7.21788	3.44487	0.00271074	0.076967	-1.59369	TNFRSF1A	up
CRAMP1L	0.441603	5.48614	3.44482	0.00271099	0.076967	-1.59378	CRAMP1L	no
GRRP1	-0.526963	6.18034	-3.44414	0.00271522	0.0770246	-1.59521	GRRP1	down
lincRNA:chr16:54952965-54957691_R	-1.48679	6.34882	-3.44327	0.00272053	0.0770304	-1.59701	lincRNA:chr16:54952965-54957691_R	down
ZNF703	0.539779	5.83512	3.44265	0.0027244	0.0770304	-1.59832	ZNF703	up
COQ3	0.31112	5.81753	3.44261	0.00272466	0.0770304	-1.59841	COQ3	no
C8orf83	0.626221	6.14413	3.44258	0.00272482	0.0770304	-1.59847	C8orf83	up
CUL4B	0.408641	8.30947	3.44201	0.00272831	0.0770304	-1.59965	CUL4B	no
OCR1	-0.723512	5.54114	-3.44166	0.00273048	0.0770304	-1.60038	OCR1	down
A_33_P3415221	-0.394159	7.16282	-3.4416	0.00273086	0.0770304	-1.6005	A_33_P3415221	no
LOC388789	-0.332735	11.4243	-3.44059	0.00273714	0.0771454	-1.60262	LOC388789	no
MED23	0.346663	7.58637	3.43998	0.00274089	0.0771888	-1.60388	MED23	no
ERLIN2	0.339139	6.33139	3.43892	0.00274749	0.0772643	-1.6061	ERLIN2	no
lincRNA:chr5:95919519-95995094_R	-0.378225	8.57785	-3.43884	0.00274799	0.0772643	-1.60627	lincRNA:chr5:95919519-95995094_R	no
WWP2	0.273283	9.51528	3.43785	0.00275415	0.0773388	-1.60833	WWP2	no
FAM111A	0.579933	8.14352	3.43771	0.00275507	0.0773388	-1.60864	FAM111A	up
lincRNA:chr6:73985181-74019878_R	0.298842	5.91413	3.43518	0.0027709	0.0776776	-1.61392	lincRNA:chr6:73985181-74019878_R	no
TLR1	0.712512	8.78964	3.43507	0.00277158	0.0776776	-1.61415	TLR1	up
ENST00000309874	-0.72716	8.9296	-3.43466	0.00277418	0.0776881	-1.61501	ENST00000309874	down
WDR41	0.65213	6.65065	3.43252	0.00278762	0.0779746	-1.61946	WDR41	up
ENST00000354635	0.284899	5.17752	3.43232	0.00278887	0.0779746	-1.61988	ENST00000354635	no
AK095439	0.353111	5.25327	3.43109	0.00279668	0.0779844	-1.62246	AK095439	no
LOC255177	-0.636901	7.63203	-3.43103	0.00279704	0.0779844	-1.62257	LOC255177	down
lincRNA:chr1:208039465-208042417_R	-0.512573	6.79275	-3.43081	0.00279847	0.0779844	-1.62305	lincRNA:chr1:208039465-208042417_R	down
C1QTNF7	0.336423	5.11351	3.43048	0.00280058	0.0779844	-1.62374	C1QTNF7	no
A_33_P3353185	0.285253	5.26337	3.42995	0.00280392	0.0779844	-1.62484	A_33_P3353185	no
TLR7	0.869315	7.34827	3.42982	0.00280475	0.0779844	-1.62511	TLR7	up
ENST00000371206	-0.41187	8.31202	-3.4298	0.00280484	0.0779844	-1.62514	ENST00000371206	no
MFN2	0.383296	5.6963	3.42886	0.00281086	0.0780774	-1.62712	MFN2	no
SLC25A40	0.472545	6.15544	3.42858	0.00281265	0.0780774	-1.6277	SLC25A40	no
DA567289	0.308706	6.19474	3.42722	0.00282132	0.0781975	-1.63054	DA567289	no
ERCC-00009_60	-0.63783	5.7878	-3.4272	0.00282146	0.0781975	-1.63058	ERCC-00009_60	down
SBNO2	0.646781	9.76861	3.42613	0.00282828	0.0783246	-1.63281	SBNO2	up
GATS	-0.533637	8.1065	-3.42538	0.0028331	0.078396	-1.63438	GATS	down
IDH3B	-0.487893	9.26831	-3.42427	0.00284024	0.0784704	-1.6367	IDH3B	no
ENST00000398782	-0.745705	7.9261	-3.4242	0.00284067	0.0784704	-1.63684	ENST00000398782	down
RWDD4A	0.48073	5.6394	3.42391	0.00284253	0.0784704	-1.63744	RWDD4A	no
C19orf71	-0.481494	6.15811	-3.42324	0.00284684	0.0785275	-1.63884	C19orf71	no
CRKL	0.531716	6.201	3.42273	0.00285012	0.0785559	-1.6399	CRKL	up
MAP3K11	0.281737	12.2147	3.42169	0.00285684	0.0786791	-1.64207	MAP3K11	no
GOLGA2L1	-0.609917	8.504	-3.42084	0.00286235	0.0787479	-1.64384	GOLGA2L1	down
TMUB2	0.302152	10.0908	3.42034	0.0028656	0.0787479	-1.64489	TMUB2	no
MKNK1	0.333746	8.9386	3.42011	0.0028671	0.0787479	-1.64537	MKNK1	no
lincRNA:chr2:81861889-82101789_R	0.37049	14.3612	3.41992	0.00286835	0.0787479	-1.64577	lincRNA:chr2:81861889-82101789_R	no
LIN28	0.193883	5.25001	3.41621	0.00289254	0.0793346	-1.65351	LIN28	no
DR1	0.422477	8.28972	3.41594	0.00289428	0.0793346	-1.65406	DR1	no
LOC100292409	0.482235	7.1693	3.4156	0.00289653	0.0793346	-1.65478	LOC100292409	no
UBE2J2	0.455039	6.2683	3.41507	0.00290002	0.0793348	-1.65589	UBE2J2	no
TNFRSF1B	-0.624629	9.21079	-3.41426	0.00290531	0.0793348	-1.65757	TNFRSF1B	down
SMPDL3A	0.645858	6.84133	3.41416	0.00290598	0.0793348	-1.65778	SMPDL3A	up
HIST1H1A	-0.419731	6.4217	-3.41406	0.00290667	0.0793348	-1.658	HIST1H1A	no
HS3ST6	-0.522655	5.40357	-3.41387	0.00290789	0.0793348	-1.65838	HS3ST6	down
FNBP1	0.475509	10.2436	3.41341	0.00291091	0.0793552	-1.65934	FNBP1	no
SUPT16H	0.50304	6.36319	3.41275	0.0029153	0.079381	-1.66073	SUPT16H	up
TRAPPC1	0.399018	11.1502	3.41258	0.0029164	0.079381	-1.66108	TRAPPC1	no
NID1	0.513546	7.03958	3.41215	0.00291927	0.079381	-1.66198	NID1	up
lincRNA:chr12:49964158-49973383_R	-0.768586	7.29985	-3.4117	0.00292221	0.079381	-1.66291	lincRNA:chr12:49964158-49973383_R	down
LOC100128343	0.350204	6.09921	3.41155	0.00292321	0.079381	-1.66323	LOC100128343	no
NR1H2	0.456466	9.26753	3.41038	0.00293099	0.0795303	-1.66567	NR1H2	no
SORT1	0.792612	8.90292	3.40912	0.00293933	0.0796115	-1.66829	SORT1	up
PGK1	0.498446	13.194	3.40896	0.00294041	0.0796115	-1.66863	PGK1	no
IDH1	0.644463	8.34649	3.40831	0.00294474	0.0796115	-1.66998	IDH1	up
POPDC2	-0.327625	7.97696	-3.40787	0.00294769	0.0796115	-1.67091	POPDC2	no
CTRC	-0.384725	6.48442	-3.40771	0.00294876	0.0796115	-1.67124	CTRC	no
lincRNA:chr9:2756150-2773400_F	-0.677473	6.06819	-3.40754	0.00294985	0.0796115	-1.67158	lincRNA:chr9:2756150-2773400_F	down
CLASP1	0.314616	6.66159	3.40753	0.00294992	0.0796115	-1.6716	CLASP1	no
ZMIZ1	0.426451	8.90566	3.40711	0.00295271	0.0796243	-1.67247	ZMIZ1	no
SNTG1	-0.21456	5.00277	-3.40678	0.00295495	0.0796243	-1.67317	SNTG1	no
lincRNA:chr22:18419450-18467225_R	-0.529542	5.58796	-3.40633	0.00295796	0.079644	-1.67411	lincRNA:chr22:18419450-18467225_R	down
EIF4B	0.33099	9.60386	3.40527	0.00296508	0.0797256	-1.67633	EIF4B	no
lincRNA:chrX:130825494-130847879_R	0.263575	5.22283	3.4052	0.00296556	0.0797256	-1.67647	lincRNA:chrX:130825494-130847879_R	no
GOLGB1	-0.595726	8.27104	-3.40455	0.00296993	0.0797817	-1.67783	GOLGB1	down
MEOX1	0.308869	5.61002	3.40415	0.00297259	0.079792	-1.67865	MEOX1	no
HIST1H3B	-0.631268	8.61702	-3.40247	0.00298392	0.0800138	-1.68216	HIST1H3B	down
A_33_P3422429	-0.929605	9.19212	-3.40169	0.00298918	0.0800138	-1.68378	A_33_P3422429	down
UNCX	-0.518247	12.3751	-3.40167	0.00298932	0.0800138	-1.68382	UNCX	down
H2AFV	0.348044	5.4489	3.40148	0.00299062	0.0800138	-1.68422	H2AFV	no
EFEMP1	-0.622574	5.50842	-3.40105	0.0029935	0.0800138	-1.68511	EFEMP1	down
lincRNA:chr12:96998894-97004069_F	-0.441913	5.46869	-3.40089	0.0029946	0.0800138	-1.68545	lincRNA:chr12:96998894-97004069_F	no
STRADB	0.382926	8.37482	3.39961	0.00300332	0.0801136	-1.68813	STRADB	no
CBX4	0.519103	9.01461	3.39917	0.00300629	0.0801136	-1.68904	CBX4	up
C11orf59	0.417273	10.4539	3.39893	0.00300791	0.0801136	-1.68953	C11orf59	no
DDHD2	0.421683	7.15555	3.39874	0.00300921	0.0801136	-1.68993	DDHD2	no
NEDD9	0.434148	6.98343	3.39865	0.00300979	0.0801136	-1.69011	NEDD9	no
lincRNA:chr1:94158912-94293837_R	-1.12287	7.00361	-3.39802	0.00301414	0.0801629	-1.69144	lincRNA:chr1:94158912-94293837_R	down
C13orf33	-0.649988	6.27075	-3.39771	0.00301623	0.0801629	-1.69208	C13orf33	down
LOC729421	0.307222	6.01113	3.39689	0.00302184	0.0801771	-1.69379	LOC729421	no
HRSP12	0.483577	6.6151	3.3968	0.00302246	0.0801771	-1.69398	HRSP12	no
lincRNA:chr8:129082417-129113499_R	-1.11241	7.94255	-3.39645	0.00302482	0.0801771	-1.6947	lincRNA:chr8:129082417-129113499_R	down
GNB2	0.358169	11.6653	3.39597	0.00302813	0.0801771	-1.6957	GNB2	no
PIGB	0.446773	6.77144	3.39595	0.00302823	0.0801771	-1.69573	PIGB	no
RAD17	0.405044	6.03905	3.39459	0.00303758	0.0803278	-1.69857	RAD17	no
HIVEP1	0.353659	7.56818	3.39434	0.00303934	0.0803278	-1.6991	HIVEP1	no
lincRNA:chr3:6554163-6554673_F	-0.35419	7.24726	-3.39412	0.00304082	0.0803278	-1.69955	lincRNA:chr3:6554163-6554673_F	no
ENST00000390605	-0.662859	9.10332	-3.39196	0.0030557	0.0806598	-1.70405	ENST00000390605	down
LOC100128288	0.345622	6.06422	3.39027	0.0030674	0.080813	-1.70757	LOC100128288	no
lincRNA:chr9:100778454-100784354_R	0.290558	5.24752	3.39024	0.00306762	0.080813	-1.70763	lincRNA:chr9:100778454-100784354_R	no
GCH1	0.602054	8.82032	3.39011	0.00306854	0.080813	-1.70791	GCH1	up
IMPACT	0.460764	5.85881	3.38979	0.00307075	0.080813	-1.70857	IMPACT	no
ZNF498	0.41338	6.79791	3.38883	0.00307741	0.0809274	-1.71057	ZNF498	no
PAQR3	0.437734	6.4286	3.38718	0.00308896	0.0811162	-1.71401	PAQR3	no
lincRNA:chr21:39590005-39628130_R	-0.302125	8.45012	-3.38686	0.00309118	0.0811162	-1.71468	lincRNA:chr21:39590005-39628130_R	no
ZMYND12	0.556958	5.89086	3.38681	0.00309156	0.0811162	-1.71479	ZMYND12	up
lincRNA:chr6:53493403-53495987_F	-0.594912	7.04336	-3.3864	0.00309436	0.0811289	-1.71562	lincRNA:chr6:53493403-53495987_F	down
SPTLC2	0.640451	6.95469	3.38493	0.00310472	0.0813196	-1.7187	SPTLC2	up
SPG21	0.373797	11.4962	3.3847	0.00310629	0.0813196	-1.71917	SPG21	no
LOC100128439	-0.67188	6.54353	-3.38227	0.0031234	0.0817065	-1.72422	LOC100128439	down
TUBGCP4	0.42069	5.9806	3.38045	0.0031363	0.0819735	-1.72802	TUBGCP4	no
BMP1	0.313162	5.55458	3.38017	0.0031383	0.0819735	-1.72861	BMP1	no
ZNF146	0.545348	7.24872	3.37967	0.00314186	0.0820052	-1.72965	ZNF146	up
LRRTM3	-0.519634	5.14037	-3.37892	0.00314719	0.0820829	-1.73121	LRRTM3	down
LOC729590	-0.494992	15.6421	-3.37805	0.00315335	0.0821611	-1.73301	LOC729590	no
ENST00000321866	0.320957	7.54454	3.37725	0.00315908	0.0821611	-1.73468	ENST00000321866	no
lincRNA:chr1:247350513-247352101_R	-0.431322	9.18583	-3.37705	0.00316053	0.0821611	-1.7351	lincRNA:chr1:247350513-247352101_R	no
lincRNA:chr18:33196451-33198574_R	-0.249113	5.12448	-3.37691	0.00316155	0.0821611	-1.7354	lincRNA:chr18:33196451-33198574_R	no
LOC253039	0.514936	5.53263	3.37685	0.00316194	0.0821611	-1.73551	LOC253039	up
DB461001	-0.364042	5.30269	-3.37606	0.00316758	0.0822464	-1.73715	DB461001	no
LOC642635	-0.462629	5.22004	-3.37498	0.00317535	0.0823007	-1.73941	LOC642635	no
lincRNA:chr7:96292589-96310764_R	-0.534083	7.32012	-3.37493	0.0031757	0.0823007	-1.73951	lincRNA:chr7:96292589-96310764_R	down
A_33_P3239659	0.285903	5.30451	3.37406	0.00318196	0.0823007	-1.74132	A_33_P3239659	no
SOAT1	0.579266	6.59959	3.37359	0.00318533	0.0823007	-1.7423	SOAT1	up
ENST00000408042	0.327631	5.52809	3.37344	0.00318642	0.0823007	-1.74261	ENST00000408042	no
PPP3CA	0.392252	9.14338	3.37336	0.00318696	0.0823007	-1.74277	PPP3CA	no
A_33_P3331916	0.345073	5.41478	3.37313	0.00318865	0.0823007	-1.74325	A_33_P3331916	no
ARL13B	0.269624	5.38257	3.37303	0.00318934	0.0823007	-1.74346	ARL13B	no
PGM2	0.601518	6.88721	3.37278	0.00319117	0.0823007	-1.74398	PGM2	up
N35358	-0.409821	7.99441	-3.3725	0.00319322	0.0823007	-1.74457	N35358	no
BOLA2B	-0.46652	7.99311	-3.37206	0.00319635	0.0823208	-1.74548	BOLA2B	no
ENST00000372531	0.349973	6.47858	3.37135	0.0032015	0.0823926	-1.74696	ENST00000372531	no
C22orf29	-0.423291	8.89066	-3.36991	0.00321193	0.0825083	-1.74995	C22orf29	no
MECP2	-0.272927	9.0125	-3.36983	0.00321251	0.0825083	-1.75012	MECP2	no
RORA	-0.74399	9.11995	-3.36955	0.00321458	0.0825083	-1.75071	RORA	down
RPL23AP64	0.339117	5.66867	3.36943	0.00321544	0.0825083	-1.75095	RPL23AP64	no
HECTD2	0.325072	5.39377	3.36894	0.003219	0.0825392	-1.75197	HECTD2	no
lincRNA:chr20:1852525-1874125_R	0.311956	5.567	3.36804	0.00322558	0.0826223	-1.75385	lincRNA:chr20:1852525-1874125_R	no
BCAS1	-0.586336	6.25869	-3.36784	0.00322697	0.0826223	-1.75425	BCAS1	down
lincRNA:chr16:30846305-30886730_R	0.3111	5.19793	3.36729	0.00323101	0.082649	-1.7554	lincRNA:chr16:30846305-30886730_R	no
CTNNA1	0.556035	9.16069	3.36705	0.00323274	0.082649	-1.75589	CTNNA1	up
lincRNA:chr12:41783306-41784364_F	-0.282477	6.95877	-3.36598	0.00324063	0.0827684	-1.75814	lincRNA:chr12:41783306-41784364_F	no
RNF185	0.53085	6.5446	3.36577	0.00324215	0.0827684	-1.75857	RNF185	up
BTBD3	0.408264	6.32721	3.36504	0.00324749	0.0828443	-1.76008	BTBD3	no
SLC6A12	0.880122	6.44875	3.36385	0.00325625	0.0828641	-1.76256	SLC6A12	up
PEG3	-0.860747	6.46335	-3.3638	0.0032566	0.0828641	-1.76266	PEG3	down
ALPK1	0.725679	6.32091	3.36377	0.00325684	0.0828641	-1.76273	ALPK1	up
ENST00000313598	0.253311	5.18321	3.36364	0.00325776	0.0828641	-1.76299	ENST00000313598	no
MCM10	0.263539	5.40495	3.36297	0.00326272	0.0829138	-1.76439	MCM10	no
BCCIP	0.403008	6.61086	3.36245	0.00326659	0.0829138	-1.76548	BCCIP	no
KLF5	0.480734	5.72926	3.36213	0.00326895	0.0829138	-1.76614	KLF5	no
lincRNA:chr2:55848496-55861346_F	0.463734	5.93608	3.36155	0.00327321	0.0829138	-1.76734	lincRNA:chr2:55848496-55861346_F	no
CABLES2	0.321827	7.14254	3.36141	0.00327424	0.0829138	-1.76763	CABLES2	no
DUS4L	0.294522	5.75023	3.36117	0.00327601	0.0829138	-1.76813	DUS4L	no
RNASEH1	0.336406	6.87435	3.36052	0.0032808	0.0829138	-1.76947	RNASEH1	no
FERMT3	0.465116	11.5914	3.36027	0.00328266	0.0829138	-1.77	FERMT3	no
A_33_P3228499	0.295752	5.21487	3.36007	0.00328417	0.0829138	-1.77042	A_33_P3228499	no
lincRNA:chr1:37917588-37923413_R	-0.3815	8.69977	-3.35967	0.00328717	0.0829138	-1.77126	lincRNA:chr1:37917588-37923413_R	no
lincRNA:chr21:44020605-44035175_R	-0.482802	7.5749	-3.35933	0.00328965	0.0829138	-1.77195	lincRNA:chr21:44020605-44035175_R	no
lincRNA:chrX:102139220-102156619_F	0.262818	5.24827	3.35925	0.00329027	0.0829138	-1.77212	lincRNA:chrX:102139220-102156619_F	no
MOGAT1	-0.743391	6.1033	-3.35874	0.00329406	0.0829138	-1.77318	MOGAT1	down
CAV2	0.497441	5.9502	3.35842	0.0032964	0.0829138	-1.77384	CAV2	no
SNHG9	-0.496389	11.3902	-3.35774	0.00330154	0.0829138	-1.77527	SNHG9	no
STK17B	0.71625	7.70665	3.35755	0.00330289	0.0829138	-1.77565	STK17B	up
SYPL1	0.370987	8.71076	3.35745	0.00330365	0.0829138	-1.77586	SYPL1	no
lincRNA:chr16:11479175-11481043_F	-0.364121	6.45862	-3.3574	0.003304	0.0829138	-1.77596	lincRNA:chr16:11479175-11481043_F	no
MRPL55	-0.310141	11.4095	-3.3573	0.00330479	0.0829138	-1.77618	MRPL55	no
TMEM49	0.456738	9.3824	3.35589	0.00331534	0.0830782	-1.77911	TMEM49	no
DSC2	0.54421	5.54318	3.35579	0.00331609	0.0830782	-1.77932	DSC2	up
SPINT1	0.41122	7.81544	3.35496	0.0033223	0.0831741	-1.78104	SPINT1	no
lincRNA:chr22:46464600-46466898_R	-0.62641	7.20514	-3.35259	0.0033401	0.0835598	-1.78595	lincRNA:chr22:46464600-46466898_R	down
lincRNA:chrX:15690954-15751379_R	0.375916	5.54107	3.35049	0.00335601	0.0837149	-1.79033	lincRNA:chrX:15690954-15751379_R	no
LUZP1	0.477198	6.24671	3.35039	0.00335677	0.0837149	-1.79053	LUZP1	no
lincRNA:chr7:102023051-102025864_F	-0.433921	7.51932	-3.35016	0.0033585	0.0837149	-1.79101	lincRNA:chr7:102023051-102025864_F	no
FAM38B	-0.579196	6.50699	-3.3499	0.00336049	0.0837149	-1.79155	FAM38B	down
ENST00000371041	-0.781409	5.65076	-3.34981	0.00336114	0.0837149	-1.79173	ENST00000371041	down
WHSC2	0.317257	7.10352	3.34964	0.00336249	0.0837149	-1.7921	WHSC2	no
lincRNA:chr3:177286803-177346072_R	-1.13344	6.61652	-3.34928	0.00336518	0.0837149	-1.79284	lincRNA:chr3:177286803-177346072_R	down
DCK	0.561981	5.90473	3.34904	0.00336702	0.0837149	-1.79334	DCK	up
BST2	0.422643	11.169	3.34893	0.00336785	0.0837149	-1.79357	BST2	no
HLA-DRB5	1.04059	12.6297	3.3476	0.00337796	0.0839064	-1.79632	HLA-DRB5	up
IKBIP	0.678129	7.1885	3.347	0.00338254	0.0839606	-1.79757	IKBIP	up
lincRNA:chr7:96265914-96310814_R	-0.560765	7.29252	-3.34587	0.0033912	0.0841157	-1.79992	lincRNA:chr7:96265914-96310814_R	down
lincRNA:chr4:8359032-8359781_R	-0.368674	7.47316	-3.34543	0.00339457	0.0841397	-1.80084	lincRNA:chr4:8359032-8359781_R	no
CYB5R2	0.580362	5.88107	3.34437	0.00340268	0.0842575	-1.80303	CYB5R2	up
SF3B4	0.50052	6.88716	3.34418	0.00340415	0.0842575	-1.80343	SF3B4	up
E1A_r60_a97	-0.758714	11.3939	-3.34298	0.00341344	0.0843831	-1.80594	E1A_r60_a97	down
MLLT4	-0.306382	7.4187	-3.3429	0.00341405	0.0843831	-1.8061	MLLT4	no
TSEN54	-0.555059	11.5392	-3.34164	0.00342374	0.0845628	-1.80871	TSEN54	down
STARD8	0.47039	6.50998	3.34125	0.00342674	0.0845772	-1.80951	STARD8	no
ZNF285A	0.216184	5.64526	3.34093	0.00342928	0.08458	-1.81019	ZNF285A	no
lincRNA:chr11:111322063-111327330_F	-0.545856	8.51394	-3.33976	0.00343831	0.084743	-1.81261	lincRNA:chr11:111322063-111327330_F	down
lincRNA:chr11:2017748-2019065_F	-0.360849	8.3508	-3.33879	0.00344587	0.0848206	-1.81463	lincRNA:chr11:2017748-2019065_F	no
KRTAP20-1	-0.272912	6.05891	-3.33791	0.00345272	0.0848206	-1.81646	KRTAP20-1	no
AMDHD2	-0.436695	8.88403	-3.33775	0.00345398	0.0848206	-1.81679	AMDHD2	no
DMRT3	-0.438572	5.09061	-3.33764	0.00345478	0.0848206	-1.81701	DMRT3	no
TOP1	0.508367	8.60302	3.33718	0.00345839	0.0848206	-1.81797	TOP1	up
FUCA2	0.453325	9.0992	3.33697	0.00346006	0.0848206	-1.81841	FUCA2	no
A_24_P332482	-0.289223	12.4475	-3.33692	0.00346046	0.0848206	-1.81852	A_24_P332482	no
MPP7	0.436682	5.75081	3.3365	0.0034637	0.0848206	-1.81938	MPP7	no
AY927448	-0.524025	5.33221	-3.33635	0.00346492	0.0848206	-1.8197	AY927448	down
ENST00000319748	-0.346641	5.19012	-3.33588	0.00346859	0.0848206	-1.82068	ENST00000319748	no
OVCH1	-0.254656	5.02597	-3.33584	0.00346891	0.0848206	-1.82076	OVCH1	no
SNX33	0.329821	5.54364	3.3353	0.00347308	0.0848206	-1.82187	SNX33	no
lincRNA:chr17:75085388-75085575_F	-0.378049	8.53027	-3.33515	0.00347427	0.0848206	-1.82218	lincRNA:chr17:75085388-75085575_F	no
GRID2	-0.466006	6.03244	-3.33476	0.00347736	0.0848206	-1.823	GRID2	no
AK097991	-0.581488	7.61739	-3.33424	0.00348146	0.0848206	-1.82408	AK097991	down
ENST00000370177	-0.466729	12.2016	-3.33403	0.00348308	0.0848206	-1.82451	ENST00000370177	no
ARL5B	0.424417	5.31973	3.33396	0.00348361	0.0848206	-1.82465	ARL5B	no
CTNND1	0.476454	6.81932	3.33377	0.00348515	0.0848206	-1.82506	CTNND1	no
C20orf95	-0.380791	6.81244	-3.33276	0.00349304	0.0849333	-1.82714	C20orf95	no
STAM2	0.544712	5.62634	3.33256	0.00349464	0.0849333	-1.82756	STAM2	up
lincRNA:chr4:24517527-24528051_R	0.421597	5.39009	3.33134	0.00350429	0.0851088	-1.83009	lincRNA:chr4:24517527-24528051_R	no
UCKL1AS	-0.247125	6.10929	-3.33049	0.003511	0.0851652	-1.83185	UCKL1AS	no
CD70	-0.828338	7.66659	-3.33043	0.00351149	0.0851652	-1.83198	CD70	down
BC030617	0.560729	7.44927	3.3295	0.00351884	0.0852843	-1.8339	BC030617	up
ENST00000301597	-0.388102	6.6075	-3.32843	0.0035274	0.0854326	-1.83614	ENST00000301597	no
ENST00000342355	-0.390907	5.67506	-3.32798	0.00353097	0.0854597	-1.83707	ENST00000342355	no
NMD3	0.391035	6.05977	3.32763	0.00353374	0.0854675	-1.83779	NMD3	no
WDR43	0.371055	6.46793	3.32637	0.00354381	0.0856519	-1.84041	WDR43	no
lincRNA:chr11:94610102-94620077_F	-0.433092	10.3185	-3.32603	0.00354651	0.085658	-1.84111	lincRNA:chr11:94610102-94620077_F	no
WBP4	0.573247	6.84057	3.32453	0.00355855	0.085831	-1.84422	WBP4	up
ENST00000342294	-0.495394	10.0205	-3.32453	0.00355859	0.085831	-1.84423	ENST00000342294	no
RBM47	0.809562	8.11214	3.32351	0.00356677	0.0859691	-1.84634	RBM47	up
ATXN7	0.382625	7.2694	3.32235	0.00357612	0.086135	-1.84875	ATXN7	no
CHN2	0.523834	7.75517	3.32189	0.0035798	0.0861449	-1.8497	CHN2	up
lincRNA:chrX:53124400-53187400_F	-0.416152	9.18358	-3.32165	0.00358178	0.0861449	-1.8502	lincRNA:chrX:53124400-53187400_F	no
GRB2	0.261948	10.8656	3.32102	0.00358686	0.0861449	-1.85151	GRB2	no
C14orf126	0.281233	7.08869	3.32081	0.00358855	0.0861449	-1.85194	C14orf126	no
A_33_P3305438	-0.921769	6.69455	-3.32046	0.00359133	0.0861449	-1.85265	A_33_P3305438	down
SYNPO2L	-0.404857	5.65118	-3.32039	0.0035919	0.0861449	-1.8528	SYNPO2L	no
lincRNA:chr9:132251378-132266150_F	0.432372	9.02657	3.32016	0.00359379	0.0861449	-1.85328	lincRNA:chr9:132251378-132266150_F	no
SIGLEC1	0.769134	6.17402	3.31985	0.00359636	0.0861474	-1.85394	SIGLEC1	up
A_24_P315921	-0.537377	9.10745	-3.31926	0.00360108	0.0861799	-1.85514	A_24_P315921	down
CD37	0.383085	13.3941	3.31861	0.0036064	0.0861799	-1.8565	CD37	no
AP3B1	0.227865	9.61976	3.31832	0.00360871	0.0861799	-1.85709	AP3B1	no
LOC646960	-0.232948	4.99913	-3.31812	0.00361037	0.0861799	-1.85751	LOC646960	no
CYB561D1	-0.577097	8.61278	-3.31802	0.0036112	0.0861799	-1.85772	CYB561D1	down
OR52J3	-0.471317	5.33077	-3.31786	0.00361251	0.0861799	-1.85806	OR52J3	no
MAPK1	0.346173	9.65328	3.3167	0.00362198	0.086347	-1.86047	MAPK1	no
AKIRIN2	0.328099	8.53382	3.31409	0.00364332	0.0866874	-1.86586	AKIRIN2	no
LOC100129551	-0.64645	6.06514	-3.31373	0.0036463	0.0866874	-1.86661	LOC100129551	down
CCNYL1	0.299101	5.02748	3.31339	0.00364913	0.0866874	-1.86733	CCNYL1	no
SNX9	0.323851	5.73296	3.31332	0.00364969	0.0866874	-1.86747	SNX9	no
lincRNA:chr4:77860976-77869926_F	-0.739505	7.5877	-3.31319	0.00365072	0.0866874	-1.86773	lincRNA:chr4:77860976-77869926_F	down
lincRNA:chr14:23007851-23008077_F	-0.473279	6.17347	-3.31314	0.00365114	0.0866874	-1.86784	lincRNA:chr14:23007851-23008077_F	no
GSTO1	0.448855	11.3365	3.3109	0.00366964	0.0870198	-1.87248	GSTO1	no
C15orf5	-0.425703	5.71218	-3.31084	0.00367012	0.0870198	-1.8726	C15orf5	no
TSPY3	-0.261834	5.30806	-3.3103	0.00367462	0.0870457	-1.87373	TSPY3	no
OR51V1	-0.944368	6.41794	-3.30994	0.00367762	0.0870457	-1.87448	OR51V1	down
CYP4V2	0.384195	6.21204	3.30981	0.00367869	0.0870457	-1.87474	CYP4V2	no
lincRNA:chr10:43471994-43482194_F	-0.579872	8.87361	-3.30914	0.00368424	0.087118	-1.87613	lincRNA:chr10:43471994-43482194_F	down
ENST00000369246	-0.508691	7.59452	-3.30877	0.00368735	0.0871326	-1.8769	ENST00000369246	down
KCNC1	-0.779827	6.18752	-3.30806	0.00369318	0.0871848	-1.87836	KCNC1	down
A_24_P152325	0.332505	5.70359	3.3079	0.00369455	0.0871848	-1.8787	A_24_P152325	no
lincRNA:chrX:149128983-149131423_F	-0.51184	7.0476	-3.30661	0.00370531	0.0873654	-1.88137	lincRNA:chrX:149128983-149131423_F	down
PHRF1	-0.384254	12.0823	-3.30638	0.0037072	0.0873654	-1.88184	PHRF1	no
lincRNA:chr7:26438220-26519642_F	-0.457413	5.49533	-3.30561	0.00371369	0.087443	-1.88345	lincRNA:chr7:26438220-26519642_F	no
A_33_P3367541	-0.554487	5.91688	-3.30535	0.00371586	0.087443	-1.88398	A_33_P3367541	down
HEATR5A	0.390236	5.85366	3.30488	0.00371976	0.087443	-1.88495	HEATR5A	no
CFHR2	-0.235212	4.98983	-3.30479	0.0037205	0.087443	-1.88513	CFHR2	no
AGL	0.338513	7.68824	3.30449	0.00372306	0.0874444	-1.88576	AGL	no
A_33_P3402600	-0.429422	7.3191	-3.30419	0.00372556	0.0874444	-1.88638	A_33_P3402600	no
ZBTB41	0.410379	5.82914	3.30309	0.00373482	0.0875263	-1.88866	ZBTB41	no
A_33_P3274472	0.257321	4.99719	3.30304	0.00373523	0.0875263	-1.88876	A_33_P3274472	no
DPPA4	0.258394	5.20961	3.30279	0.00373733	0.0875263	-1.88928	DPPA4	no
A_33_P3379231	0.228151	4.93764	3.30259	0.00373907	0.0875263	-1.88971	A_33_P3379231	no
CR1	0.733885	6.35398	3.30071	0.00375492	0.0878385	-1.89359	CR1	up
TUBA1A	0.464672	11.5238	3.30017	0.00375952	0.0878872	-1.89472	TUBA1A	no
TMPRSS13	0.309332	5.67574	3.29888	0.0037704	0.0879956	-1.89737	TMPRSS13	no
ATP6V0E1	0.301512	11.916	3.29883	0.00377083	0.0879956	-1.89748	ATP6V0E1	no
TERF2	0.593405	7.17285	3.29873	0.00377171	0.0879956	-1.89769	TERF2	up
lincRNA:chr10:122722885-122739235_R	-1.17167	9.89109	-3.29753	0.00378191	0.0881749	-1.90018	lincRNA:chr10:122722885-122739235_R	down
ENST00000378078	-0.563988	8.38465	-3.29634	0.0037921	0.0883083	-1.90265	ENST00000378078	down
CABP4	-0.406743	6.92149	-3.29627	0.00379269	0.0883083	-1.90279	CABP4	no
KLF4	1.01565	9.06854	3.29494	0.00380405	0.0884438	-1.90554	KLF4	up
CECR6	0.686347	7.29071	3.29471	0.00380605	0.0884438	-1.90602	CECR6	up
lincRNA:chr18:5238975-5246369_R	-0.521758	7.56436	-3.2947	0.0038061	0.0884438	-1.90603	lincRNA:chr18:5238975-5246369_R	down
BTNL3	0.640063	5.44102	3.29432	0.00380938	0.0884611	-1.90682	BTNL3	up
OR14I1	-0.54453	5.49499	-3.29385	0.00381341	0.0884633	-1.90779	OR14I1	down
MYLPF	-1.03073	6.40871	-3.29361	0.00381548	0.0884633	-1.90829	MYLPF	down
LOC440040	0.363364	5.28566	3.29342	0.00381707	0.0884633	-1.90868	LOC440040	no
LOC100131043	-1.20034	7.83216	-3.29199	0.00382938	0.0886899	-1.91164	LOC100131043	down
lincRNA:chr13:40669725-40795050_R	-0.274584	5.19757	-3.29126	0.0038357	0.0887008	-1.91315	lincRNA:chr13:40669725-40795050_R	no
A_33_P3347522	-0.5236	14.5314	-3.29119	0.00383634	0.0887008	-1.9133	A_33_P3347522	down
LATS2	0.469075	7.47132	3.29106	0.00383747	0.0887008	-1.91357	LATS2	no
TRMT61B	0.490497	5.91701	3.29055	0.00384188	0.0887442	-1.91463	TRMT61B	no
UBAP1	0.319398	8.64779	3.28905	0.00385483	0.0889844	-1.91772	UBAP1	no
lincRNA:chr6:158183862-158196087_F	-0.993686	5.92852	-3.28848	0.00385982	0.0890409	-1.91891	lincRNA:chr6:158183862-158196087_F	down
PAQR4	0.488046	6.26399	3.2875	0.00386833	0.0891425	-1.92093	PAQR4	no
lincRNA:chr3:150082860-150109210_R	-0.492096	5.23646	-3.28739	0.00386933	0.0891425	-1.92117	lincRNA:chr3:150082860-150109210_R	no
TMEM60	0.721325	7.93251	3.28644	0.00387759	0.0892228	-1.92313	TMEM60	up
CCNY	0.315169	9.27611	3.2864	0.00387792	0.0892228	-1.92321	CCNY	no
E2F6	-0.700806	8.51106	-3.28598	0.00388166	0.08925	-1.92409	E2F6	down
BEX2	-0.514745	9.91262	-3.28538	0.00388688	0.0893114	-1.92533	BEX2	down
HSPA8	0.429333	12.4898	3.28413	0.00389779	0.089444	-1.9279	HSPA8	no
SCN2A	-0.422348	5.35354	-3.28387	0.00390013	0.089444	-1.92845	SCN2A	no
lincRNA:chr18:33160711-33161067_F	-0.339251	9.22885	-3.28384	0.00390033	0.089444	-1.9285	lincRNA:chr18:33160711-33161067_F	no
ENST00000389511	-0.39864	6.39332	-3.28341	0.00390417	0.0894586	-1.9294	ENST00000389511	no
CPSF3	0.520202	7.51226	3.28284	0.00390915	0.0894586	-1.93057	CPSF3	up
lincRNA:chr15:79646497-79646982_F	-0.941508	7.20263	-3.28267	0.00391068	0.0894586	-1.93093	lincRNA:chr15:79646497-79646982_F	down
OSBPL11	0.675068	7.75887	3.28261	0.00391121	0.0894586	-1.93106	OSBPL11	up
lincRNA:chr7:19970693-20164785_R	0.230178	4.99535	3.28118	0.00392382	0.0896883	-1.93401	lincRNA:chr7:19970693-20164785_R	no
C20orf106	-0.363811	7.80711	-3.28086	0.00392667	0.0896948	-1.93468	C20orf106	no
ENST00000419825	-0.499534	5.91952	-3.28042	0.0039305	0.0897238	-1.93558	ENST00000419825	no
ZW10	0.531034	6.73571	3.2801	0.00393336	0.0897303	-1.93624	ZW10	up
KIAA0196	0.30825	9.07766	3.27942	0.00393942	0.0898101	-1.93766	KIAA0196	no
lincRNA:chr10:1028350-1033600_R	0.282802	5.57655	3.27586	0.00397104	0.0904718	-1.945	lincRNA:chr10:1028350-1033600_R	no
RNF19B	0.465538	7.38742	3.27509	0.00397801	0.0905717	-1.94661	RNF19B	no
ICOSLG	-0.481042	9.21294	-3.27354	0.00399185	0.0908275	-1.9498	ICOSLG	no
DMXL2	0.652434	5.8835	3.27249	0.00400129	0.0908689	-1.95197	DMXL2	up
lincRNA:chr17:46760728-46781844_F	-0.422764	7.58607	-3.27233	0.0040028	0.0908689	-1.95232	lincRNA:chr17:46760728-46781844_F	no
ADAD2	-0.434595	6.55674	-3.27193	0.00400639	0.0908689	-1.95314	ADAD2	no
lincRNA:chr13:101223049-101236424_R	-0.38342	9.55912	-3.27166	0.00400876	0.0908689	-1.95368	lincRNA:chr13:101223049-101236424_R	no
UCRC	1.57128	8.48297	3.27151	0.00401013	0.0908689	-1.954	UCRC	up
LCMT2	0.445767	6.33308	3.27141	0.00401104	0.0908689	-1.95421	LCMT2	no
lincRNA:chr3:195418384-195419180_F	-0.930731	8.40401	-3.27132	0.00401187	0.0908689	-1.95439	lincRNA:chr3:195418384-195419180_F	down
SLC25A14	-0.30077	8.69165	-3.27065	0.0040179	0.0909167	-1.95577	SLC25A14	no
lincRNA:chr19:42774860-42784435_F	-1.29446	9.46853	-3.27043	0.00401993	0.0909167	-1.95624	lincRNA:chr19:42774860-42784435_F	down
lincRNA:chr6:34244122-34253847_R	0.325387	9.25566	3.27022	0.00402178	0.0909167	-1.95666	lincRNA:chr6:34244122-34253847_R	no
SPAST	0.466142	7.13708	3.26984	0.00402522	0.0909355	-1.95744	SPAST	no
A_24_P272548	-0.401103	10.7549	-3.26922	0.00403089	0.0909587	-1.95874	A_24_P272548	no
ENST00000342540	0.264354	5.2571	3.26916	0.00403145	0.0909587	-1.95886	ENST00000342540	no
UEVLD	0.376058	6.01261	3.26871	0.00403546	0.0909905	-1.95978	UEVLD	no
SUV420H1	0.316691	7.52685	3.26826	0.00403961	0.0910253	-1.96072	SUV420H1	no
PDCD6	0.312967	11.7854	3.26765	0.00404518	0.0910732	-1.96199	PDCD6	no
CDK2AP1	0.433229	10.9929	3.26738	0.00404756	0.0910732	-1.96253	CDK2AP1	no
ZNF155	0.349458	5.61412	3.26705	0.00405058	0.0910732	-1.96321	ZNF155	no
SGK1	0.961788	11.1608	3.26688	0.00405216	0.0910732	-1.96357	SGK1	up
TMEM150B	0.464369	5.74255	3.26651	0.00405555	0.091091	-1.96434	TMEM150B	no
A_33_P3340424	0.258528	11.3	3.26616	0.00405876	0.0911045	-1.96506	A_33_P3340424	no
lincRNA:chr8:128455594-128494384_R	-0.354999	5.54545	-3.2647	0.00407207	0.0913446	-1.96807	lincRNA:chr8:128455594-128494384_R	no
C10orf53	-0.533052	6.11696	-3.26377	0.00408058	0.0914464	-1.96999	C10orf53	down
C15orf26	0.776302	5.81532	3.26364	0.00408185	0.0914464	-1.97027	C15orf26	up
lincRNA:chr18:33107477-33207552_F	0.243665	4.98394	3.26208	0.00409616	0.0916266	-1.97348	lincRNA:chr18:33107477-33207552_F	no
CXCL14	-0.819578	6.36407	-3.26191	0.00409774	0.0916266	-1.97384	CXCL14	down
GATM	0.460892	5.71714	3.26191	0.00409776	0.0916266	-1.97384	GATM	no
HCK	0.735648	11.2958	3.26096	0.00410653	0.0917642	-1.97581	HCK	up
P2RY12	0.671552	6.78995	3.26025	0.00411309	0.0918521	-1.97727	P2RY12	up
LOC100216545	-0.371524	8.58844	-3.25937	0.00412118	0.091974	-1.97908	LOC100216545	no
ARID1A	0.373219	9.36779	3.25844	0.00412983	0.0920921	-1.981	ARID1A	no
lincRNA:chr7:116032764-116048889_R	-0.526703	5.76844	-3.25823	0.00413174	0.0920921	-1.98143	lincRNA:chr7:116032764-116048889_R	down
ZFP62	-0.390624	9.48415	-3.25777	0.00413608	0.0921188	-1.98239	ZFP62	no
LOC641510	0.286856	5.14343	3.25754	0.00413822	0.0921188	-1.98286	LOC641510	no
lincRNA:chr3:183165409-183170083_F	-0.570191	7.45547	-3.25699	0.00414331	0.0921735	-1.98399	lincRNA:chr3:183165409-183170083_F	down
lincRNA:chr6:30259880-30262338_R	-0.334738	7.86802	-3.25536	0.0041585	0.0923702	-1.98735	lincRNA:chr6:30259880-30262338_R	no
RNH1	0.42915	11.3815	3.25503	0.00416165	0.0923702	-1.98804	RNH1	no
C1R	-0.653358	8.28755	-3.255	0.0041619	0.0923702	-1.9881	C1R	down
BF733045	-0.663232	9.03247	-3.25487	0.00416311	0.0923702	-1.98837	BF733045	down
NMI	0.679727	8.55921	3.25463	0.00416537	0.0923702	-1.98886	NMI	up
LOC100129555	-0.460631	6.00711	-3.25385	0.0041727	0.0924492	-1.99048	LOC100129555	no
lincRNA:chr4:53578686-53579392_F	-0.394656	7.66682	-3.25369	0.00417422	0.0924492	-1.99081	lincRNA:chr4:53578686-53579392_F	no
LOC144571	-0.876475	9.27472	-3.25279	0.00418267	0.0925777	-1.99267	LOC144571	down
UNC50	0.471119	9.56632	3.25243	0.00418604	0.0925935	-1.99341	UNC50	no
LOC652119	-0.357882	8.1452	-3.25205	0.00418964	0.0926116	-1.9942	LOC652119	no
A_24_P551842	0.439108	16.6953	3.25178	0.00419215	0.0926116	-1.99475	A_24_P551842	no
lincRNA:chr2:139144855-139211555_R	0.31136	5.86673	3.2507	0.00420237	0.0927447	-1.99698	lincRNA:chr2:139144855-139211555_R	no
SH2D2A	-0.954107	11.0199	-3.25037	0.00420543	0.0927447	-1.99765	SH2D2A	down
CCR2	-1.90718	8.13924	-3.2503	0.00420614	0.0927447	-1.9978	CCR2	down
lincRNA:chr4:3707377-3722252_R	-0.351863	6.26041	-3.24999	0.00420908	0.0927511	-1.99845	lincRNA:chr4:3707377-3722252_R	no
A_33_P3359846	0.301642	5.64012	3.24971	0.00421174	0.0927511	-1.99903	A_33_P3359846	no
MYD88	1.02076	11.2501	3.24827	0.0042254	0.0928033	-2.002	MYD88	up
ENST00000374933	-0.929146	6.80503	-3.24823	0.00422574	0.0928033	-2.00207	ENST00000374933	down
SYCE2	-0.392788	6.06655	-3.24808	0.00422722	0.0928033	-2.00239	SYCE2	no
lincRNA:chr3:64679105-64680881_F	-1.18755	6.99278	-3.24807	0.00422731	0.0928033	-2.00241	lincRNA:chr3:64679105-64680881_F	down
SLC22A6	0.222956	5.1546	3.24806	0.00422739	0.0928033	-2.00243	SLC22A6	no
ANKMY1	-0.481713	9.11076	-3.24722	0.00423537	0.0928098	-2.00416	ANKMY1	no
A_33_P3344991	-0.409069	8.94347	-3.24701	0.00423732	0.0928098	-2.00458	A_33_P3344991	no
A_24_P608302	0.365888	5.81777	3.24697	0.00423776	0.0928098	-2.00468	A_24_P608302	no
NAGK	0.545042	11.102	3.24691	0.0042383	0.0928098	-2.0048	NAGK	up
OR2D3	-0.681312	5.5499	-3.24636	0.00424353	0.092866	-2.00593	OR2D3	down
TYW1B	0.383936	6.5881	3.2457	0.0042499	0.0929472	-2.0073	TYW1B	no
lincRNA:chr11:12104724-12118749_R	-0.528968	6.22077	-3.24474	0.00425903	0.0930887	-2.00927	lincRNA:chr11:12104724-12118749_R	down
TRAK2	0.45233	7.16277	3.24214	0.00428398	0.093569	-2.01463	TRAK2	no
lincRNA:chr15:38364787-38365169_F	-0.539273	7.03887	-3.24168	0.00428839	0.093569	-2.01558	lincRNA:chr15:38364787-38365169_F	down
ALDH1A1	0.626361	8.63475	3.24118	0.00429327	0.093569	-2.01662	ALDH1A1	up
PCTK3	0.369135	5.60909	3.24115	0.0042935	0.093569	-2.01667	PCTK3	no
lincRNA:chr2:27788931-27790011_R	-0.654247	5.80699	-3.24106	0.00429439	0.093569	-2.01686	lincRNA:chr2:27788931-27790011_R	down
CASP1	0.576784	11.7291	3.24009	0.00430378	0.0936023	-2.01886	CASP1	up
TMEM111	0.468199	9.19824	3.23987	0.00430587	0.0936023	-2.01931	TMEM111	no
ZNF701	-0.346282	8.58212	-3.23959	0.00430861	0.0936023	-2.01989	ZNF701	no
CPEB2	0.384864	5.45151	3.23937	0.00431071	0.0936023	-2.02034	CPEB2	no
LYN	0.497482	12.0121	3.23924	0.00431204	0.0936023	-2.02062	LYN	no
A_33_P3261706	0.232464	4.7859	3.23909	0.00431351	0.0936023	-2.02093	A_33_P3261706	no
PSEN1	0.505347	9.20851	3.23897	0.00431467	0.0936023	-2.02118	PSEN1	up
GPR77	0.254048	5.42696	3.23804	0.00432368	0.0936291	-2.0231	GPR77	no
YWHAE	0.35669	6.12719	3.23797	0.00432432	0.0936291	-2.02323	YWHAE	no
EARS2	0.359887	6.12828	3.23786	0.00432541	0.0936291	-2.02346	EARS2	no
SIRT5	-0.427491	7.97933	-3.23773	0.00432662	0.0936291	-2.02372	SIRT5	no
SRGAP3	0.25265	5.16176	3.23736	0.00433023	0.0936493	-2.02449	SRGAP3	no
lincRNA:chr5:106600-129725_R	-0.457644	6.14735	-3.23675	0.00433622	0.0937064	-2.02575	lincRNA:chr5:106600-129725_R	no
lincRNA:chr12:41584958-41825333_R	0.43855	15.8273	3.23654	0.00433823	0.0937064	-2.02618	lincRNA:chr12:41584958-41825333_R	no
SSFA2	0.551766	8.77154	3.2359	0.00434446	0.0937828	-2.02749	SSFA2	up
MMP1	-0.749448	6.70261	-3.23539	0.00434947	0.0937964	-2.02855	MMP1	down
LOC391767	-0.368773	6.17675	-3.23529	0.00435045	0.0937964	-2.02876	LOC391767	no
LOC100132800	0.225778	4.96881	3.23359	0.00436707	0.0940967	-2.03226	LOC100132800	no
THOP1	-0.342987	10.1953	-3.23298	0.0043731	0.0941306	-2.03352	THOP1	no
ENST00000401931	0.750731	5.74241	3.23288	0.00437403	0.0941306	-2.03372	ENST00000401931	up
NAMPT	0.773874	8.3462	3.23134	0.00438926	0.0944002	-2.03691	NAMPT	up
LOC400419	-0.419906	8.37509	-3.23056	0.00439694	0.0944768	-2.03851	LOC400419	no
SFTA1P	-0.486723	15.3794	-3.23043	0.00439823	0.0944768	-2.03878	SFTA1P	no
CHD1L	0.300196	8.93122	3.22938	0.00440863	0.094642	-2.04095	CHD1L	no
A_33_P3227703	-0.725589	7.10834	-3.22902	0.00441216	0.0946428	-2.04168	A_33_P3227703	down
CCDC84	-0.556512	9.87496	-3.22851	0.00441723	0.0946428	-2.04273	CCDC84	down
LOC645967	0.262607	5.24496	3.22803	0.00442199	0.0946428	-2.04372	LOC645967	no
CDH29	0.326838	5.36354	3.22786	0.00442362	0.0946428	-2.04406	CDH29	no
STARD3	-0.397308	12.4047	-3.22763	0.00442595	0.0946428	-2.04454	STARD3	no
C6orf168	-0.504481	5.41872	-3.22736	0.00442861	0.0946428	-2.04509	C6orf168	down
CK825926	-0.629447	6.56447	-3.22695	0.00443274	0.0946428	-2.04595	CK825926	down
LOC100131089	0.298413	5.85746	3.22693	0.00443295	0.0946428	-2.04599	LOC100131089	no
lincRNA:chr7:130626518-130792822_R	-0.471486	8.30215	-3.22657	0.00443647	0.0946428	-2.04672	lincRNA:chr7:130626518-130792822_R	no
lincRNA:chrX:73484537-73485162_R	-0.390698	6.11494	-3.22639	0.00443831	0.0946428	-2.0471	lincRNA:chrX:73484537-73485162_R	no
ENST00000435090	-0.244985	5.11775	-3.22636	0.00443864	0.0946428	-2.04717	ENST00000435090	no
lincRNA:chr5:71663069-71674169_R	-0.29643	5.09262	-3.22588	0.00444341	0.0946428	-2.04815	lincRNA:chr5:71663069-71674169_R	no
lincRNA:chr12:76015433-76261508_R	-0.527047	6.53586	-3.22583	0.00444387	0.0946428	-2.04825	lincRNA:chr12:76015433-76261508_R	down
lincRNA:chr6:152019457-152074007_R	-0.572556	6.98136	-3.22475	0.00445464	0.0947655	-2.05047	lincRNA:chr6:152019457-152074007_R	down
LOC286238	-0.499122	5.48028	-3.22471	0.00445506	0.0947655	-2.05055	LOC286238	no
TBC1D9	0.435781	8.30214	3.22398	0.00446243	0.0948645	-2.05207	TBC1D9	no
SRRM2	-0.399689	7.30516	-3.22267	0.00447554	0.0950855	-2.05476	SRRM2	no
SCARNA16	-0.400728	8.44293	-3.22239	0.00447838	0.0950881	-2.05534	SCARNA16	no
A_33_P3420992	0.595087	6.81169	3.22151	0.00448721	0.095164	-2.05715	A_33_P3420992	up
AKAP8	-0.324957	8.71537	-3.22145	0.00448782	0.095164	-2.05727	AKAP8	no
D2HGDH	-0.565941	11.1529	-3.22102	0.00449217	0.095164	-2.05816	D2HGDH	down
LZTFL1	0.392107	5.87141	3.22095	0.00449285	0.095164	-2.0583	LZTFL1	no
COMMD10	0.594906	7.85045	3.22031	0.00449928	0.0952425	-2.05961	COMMD10	up
ENST00000340074	-0.424507	8.38465	-3.21991	0.00450333	0.0952705	-2.06044	ENST00000340074	no
lincRNA:chr2:218574905-218583393_F	-0.706103	8.60176	-3.21934	0.0045091	0.0953348	-2.06161	lincRNA:chr2:218574905-218583393_F	down
AGR3	-1.05162	5.41573	-3.21839	0.00451876	0.0954813	-2.06357	AGR3	down
NHEJ1	0.384728	6.31627	3.2173	0.00452984	0.0956577	-2.06582	NHEJ1	no
AKT3	-0.433779	7.77979	-3.21676	0.00453529	0.0956597	-2.06692	AKT3	no
lincRNA:chr2:106180743-106269668_F	-0.353708	5.44167	-3.21675	0.00453541	0.0956597	-2.06695	lincRNA:chr2:106180743-106269668_F	no
PRKCZ	-0.388758	9.81498	-3.21587	0.00454432	0.0957898	-2.06875	PRKCZ	no
ZSCAN22	0.320661	5.79662	3.21516	0.0045516	0.0958751	-2.07021	ZSCAN22	no
MRS2	0.367785	7.13577	3.21494	0.00455386	0.0958751	-2.07067	MRS2	no
lincRNA:chr3:65012510-65037885_F	-0.928767	8.63387	-3.21435	0.0045599	0.0959446	-2.07189	lincRNA:chr3:65012510-65037885_F	down
METTL10	0.327289	7.14509	3.21392	0.00456426	0.0959717	-2.07276	METTL10	no
PIP4K2C	0.466612	7.90616	3.21369	0.00456668	0.0959717	-2.07325	PIP4K2C	no
lincRNA:chr4:77824076-77830201_F	-0.619869	5.77403	-3.21319	0.00457178	0.0960006	-2.07427	lincRNA:chr4:77824076-77830201_F	down
FOSL2	-0.632354	7.52629	-3.21302	0.00457355	0.0960006	-2.07463	FOSL2	down
RNF2	0.288235	6.47521	3.21222	0.00458172	0.0961143	-2.07626	RNF2	no
lincRNA:chr8:129001484-129113273_F	-1.12559	5.87158	-3.21145	0.00458969	0.0962238	-2.07786	lincRNA:chr8:129001484-129113273_F	down
GPR132	0.282713	7.95211	3.2108	0.00459638	0.0963063	-2.07919	GPR132	no
GCA	0.763471	11.8597	3.20895	0.0046155	0.0965779	-2.083	GCA	up
PTPRS	-0.47967	8.85852	-3.20863	0.00461882	0.0965779	-2.08366	PTPRS	no
OR2A25	0.288202	5.37409	3.20854	0.00461976	0.0965779	-2.08384	OR2A25	no
RBM17	-0.277753	9.87326	-3.20848	0.0046204	0.0965779	-2.08397	RBM17	no
USP25	0.439845	6.55424	3.20768	0.00462861	0.0966549	-2.0856	USP25	no
C7orf28A	0.376651	7.63143	3.20759	0.00462961	0.0966549	-2.0858	C7orf28A	no
lincRNA:chr1:91359912-91374238_R	-0.449024	7.25581	-3.20714	0.00463426	0.0966942	-2.08671	lincRNA:chr1:91359912-91374238_R	no
TMUB1	-0.392606	11.7596	-3.20662	0.00463964	0.0967487	-2.08778	TMUB1	no
CAMK1	0.636518	7.84273	3.20617	0.00464433	0.0967886	-2.0887	CAMK1	up
ENST00000402116	-0.493423	6.60288	-3.20576	0.00464861	0.0968201	-2.08955	ENST00000402116	no
LOC100130320	0.33101	5.91406	3.20526	0.00465389	0.0968723	-2.09059	LOC100130320	no
CD53	0.411003	13.0644	3.20395	0.00466758	0.0970048	-2.09328	CD53	no
lincRNA:chr6:22191724-22194460_R	-0.426331	5.87618	-3.20392	0.00466789	0.0970048	-2.09334	lincRNA:chr6:22191724-22194460_R	no
BRWD2	0.480884	7.97075	3.20385	0.00466857	0.0970048	-2.09348	BRWD2	no
CD93	0.653153	8.31277	3.20357	0.00467156	0.0970091	-2.09406	CD93	up
lincRNA:chr5:92864719-92917119_F	0.242108	5.21169	3.20278	0.00467985	0.097118	-2.09569	lincRNA:chr5:92864719-92917119_F	no
C14orf106	0.56959	7.41146	3.20254	0.00468236	0.097118	-2.09618	C14orf106	up
C19orf61	0.484221	7.39401	3.20217	0.0046862	0.09714	-2.09693	C19orf61	no
A_33_P3351615	-0.63209	12.9664	-3.20111	0.00469734	0.0973131	-2.09911	A_33_P3351615	down
COMMD2	0.504081	6.51489	3.20005	0.00470859	0.0974885	-2.1013	COMMD2	up
POTEA	-0.29746	5.08636	-3.19909	0.00471874	0.0975966	-2.10327	POTEA	no
LOC730098	-0.980394	6.92966	-3.19903	0.0047194	0.0975966	-2.1034	LOC730098	down
GLT1D1	0.785974	9.50241	3.19818	0.00472833	0.0977235	-2.10514	GLT1D1	up
KCNK12	-0.475891	7.61542	-3.1973	0.00473769	0.0977595	-2.10695	KCNK12	no
NCK2	-0.898021	10.3578	-3.19728	0.0047379	0.0977595	-2.10699	NCK2	down
TOE1	-0.543535	8.69619	-3.19723	0.00473846	0.0977595	-2.1071	TOE1	down
lincRNA:chr8:129108761-129113398_R	-0.549329	6.58339	-3.19661	0.004745	0.0978367	-2.10836	lincRNA:chr8:129108761-129113398_R	down
GPR177	0.597475	5.99803	3.19623	0.00474909	0.0978569	-2.10915	GPR177	up
GNA15	0.562273	8.03106	3.19599	0.00475159	0.0978569	-2.10963	GNA15	up
ATP6V0B	0.375931	12.1312	3.19559	0.00475588	0.0978746	-2.11046	ATP6V0B	no
PSMB2	0.37136	9.68263	3.19523	0.00475975	0.0978746	-2.1112	PSMB2	no
SPIN1	0.329675	7.52119	3.19512	0.00476094	0.0978746	-2.11143	SPIN1	no
B3GNT2	0.57495	6.05585	3.19471	0.00476533	0.0978746	-2.11228	B3GNT2	up
LY9	-0.475249	9.49477	-3.1946	0.00476645	0.0978746	-2.11249	LY9	no
DDX59	0.389909	7.20617	3.19314	0.0047821	0.0981383	-2.1155	DDX59	no
C10orf78	0.441752	7.12332	3.19244	0.00478959	0.0981992	-2.11693	C10orf78	no
LCE2C	-0.261335	5.12817	-3.19195	0.00479481	0.0981992	-2.11793	LCE2C	no
lincRNA:chr6:116759632-116767182_R	0.26347	5.12915	3.19186	0.00479578	0.0981992	-2.11812	lincRNA:chr6:116759632-116767182_R	no
CD36	0.884012	10.7281	3.19182	0.0047963	0.0981992	-2.11822	CD36	up
lincRNA:chr7:64336915-64348765_F	-0.504536	7.24242	-3.18949	0.00482137	0.0986457	-2.12299	lincRNA:chr7:64336915-64348765_F	down
FBXL5	0.470453	10.8457	3.18921	0.00482435	0.0986457	-2.12356	FBXL5	no
C11orf75	0.936399	10.5725	3.18898	0.00482689	0.0986457	-2.12404	C11orf75	up
NHLRC2	0.333902	5.90864	3.18875	0.0048294	0.0986457	-2.12452	NHLRC2	no
GRTP1	0.271838	5.22246	3.18776	0.00484014	0.0987862	-2.12655	GRTP1	no
LOC727844	-0.410142	5.77478	-3.18751	0.00484286	0.0987862	-2.12707	LOC727844	no
LOC100294005	-0.444232	7.15574	-3.18712	0.00484703	0.0987862	-2.12785	LOC100294005	no
ULBP1	-0.67786	6.03746	-3.18692	0.00484927	0.0987862	-2.12828	ULBP1	down
NOP58	-0.417967	10.9146	-3.18681	0.00485042	0.0987862	-2.12849	NOP58	no
CCDC104	-0.428706	8.62601	-3.18613	0.00485787	0.0988803	-2.1299	CCDC104	no
PLEK	0.54087	10.2172	3.18562	0.0048634	0.0989056	-2.13094	PLEK	up
ENST00000440429	0.503995	6.52919	3.18526	0.00486735	0.0989056	-2.13169	ENST00000440429	up
lincRNA:chr2:232250156-232258431_R	0.276227	5.60789	3.18523	0.00486759	0.0989056	-2.13173	lincRNA:chr2:232250156-232258431_R	no
C10orf54	0.371322	13.1868	3.18327	0.00488908	0.0992843	-2.13577	C10orf54	no
CDS2	0.459019	7.29066	3.18255	0.00489692	0.0993859	-2.13724	CDS2	no
A_33_P3356941	-0.388624	5.68468	-3.18201	0.00490283	0.099448	-2.13834	A_33_P3356941	no
DRAM1	0.629073	7.91755	3.18064	0.00491793	0.0996501	-2.14116	DRAM1	up
FKBP1A	-0.652861	9.57048	-3.18059	0.0049185	0.0996501	-2.14126	FKBP1A	down
CPNE3	0.444513	7.48919	3.18004	0.00492456	0.0997152	-2.14239	CPNE3	no
ZNF277	0.461654	6.99898	3.17965	0.00492881	0.0997435	-2.14318	ZNF277	no
NNAT	-0.81241	7.87803	-3.17884	0.00493784	0.0998683	-2.14486	NNAT	down
UBE3A	0.345148	7.37806	3.17753	0.00495231	0.100103	-2.14754	UBE3A	no
ENST00000366825	2.20465	7.85308	3.17661	0.00496257	0.100253	-2.14944	ENST00000366825	up
ENST00000379816	0.550256	5.93686	3.17631	0.00496592	0.100262	-2.15005	ENST00000379816	up
lincRNA:chr2:114735602-114736110_R	-0.407463	7.6941	-3.17589	0.00497058	0.100298	-2.15091	lincRNA:chr2:114735602-114736110_R	no
EEFSEC	0.526392	6.65873	3.17444	0.00498674	0.100506	-2.15389	EEFSEC	up
ENST00000427432	-0.627308	6.14684	-3.17443	0.00498686	0.100506	-2.15391	ENST00000427432	down
LOC90110	-0.469398	9.48173	-3.17419	0.00498949	0.100506	-2.15439	LOC90110	no
RBM15B	0.510758	6.01209	3.17367	0.00499535	0.100566	-2.15547	RBM15B	up
lincRNA:chr4:78263351-78274501_R	-0.474427	7.3035	-3.17324	0.00500013	0.100604	-2.15634	lincRNA:chr4:78263351-78274501_R	no
lincRNA:chrX:107179894-107186769_R	0.528043	5.93936	3.1724	0.00500952	0.100733	-2.15806	lincRNA:chrX:107179894-107186769_R	up
ENST00000405675	-0.627497	9.31934	-3.17178	0.00501657	0.100733	-2.15935	ENST00000405675	down
TRIM24	-0.424499	9.02764	-3.17139	0.00502084	0.100733	-2.16013	TRIM24	no
NF1	0.388856	6.46428	3.17126	0.0050224	0.100733	-2.16041	NF1	no
lincRNA:chr16:14417150-14420141_R	-0.778998	6.44782	-3.17113	0.00502379	0.100733	-2.16067	lincRNA:chr16:14417150-14420141_R	down
ENST00000390346	-0.712314	8.16921	-3.17059	0.00502985	0.100733	-2.16177	ENST00000390346	down
A_33_P3362392	0.28872	5.1919	3.17058	0.00502999	0.100733	-2.16179	A_33_P3362392	no
TRAIP	-0.754341	7.98775	-3.1705	0.00503087	0.100733	-2.16195	TRAIP	down
PCCB	0.429712	7.25172	3.17036	0.00503247	0.100733	-2.16225	PCCB	no
LOC439950	-0.324514	5.07745	-3.16933	0.00504414	0.10085	-2.16437	LOC439950	no
NANP	0.306846	5.05401	3.16928	0.00504469	0.10085	-2.16447	NANP	no
ENST00000374801	-0.378288	5.21128	-3.16907	0.00504699	0.10085	-2.16488	ENST00000374801	no
A_33_P3212839	-0.288887	8.32762	-3.16856	0.00505278	0.100908	-2.16593	A_33_P3212839	no
FGL2	0.936431	7.03792	3.16776	0.00506184	0.101031	-2.16757	FGL2	up
ARHGAP21	0.555588	6.77387	3.16665	0.00507449	0.101226	-2.16986	ARHGAP21	up
MEFV	0.497827	8.73093	3.16612	0.0050805	0.101284	-2.17094	MEFV	no
PARP1	0.410153	7.8673	3.16565	0.00508585	0.101284	-2.17191	PARP1	no
A_33_P3287314	-0.449224	7.55945	-3.16563	0.00508606	0.101284	-2.17195	A_33_P3287314	no
SLC25A43	0.53221	7.79655	3.16319	0.00511389	0.10178	-2.17694	SLC25A43	up
FAT2	-0.324934	5.34446	-3.16287	0.00511763	0.101783	-2.17761	FAT2	no
ATP1A4	0.505315	8.47177	3.16264	0.0051202	0.101783	-2.17807	ATP1A4	up
RAB3D	0.561832	6.83436	3.16242	0.00512277	0.101783	-2.17853	RAB3D	up
RASGRP4	0.638921	9.67751	3.16203	0.00512724	0.101814	-2.17933	RASGRP4	up
lincRNA:chr3:16724921-16736321_R	0.271433	5.55491	3.16146	0.00513373	0.101867	-2.18049	lincRNA:chr3:16724921-16736321_R	no
PNN	0.329979	5.83435	3.16106	0.00513831	0.101867	-2.1813	PNN	no
GCC1	0.306053	7.50326	3.16103	0.00513865	0.101867	-2.18137	GCC1	no
ZNF134	0.340584	6.39702	3.1606	0.00514359	0.101907	-2.18224	ZNF134	no
ZNFX1	0.360249	8.0862	3.15994	0.0051513	0.101919	-2.18362	ZNFX1	no
BIRC2	0.311833	9.12387	3.15986	0.00515213	0.101919	-2.18376	BIRC2	no
lincRNA:chr5:108063520-108063994_R	-0.844305	7.76246	-3.1597	0.00515397	0.101919	-2.18409	lincRNA:chr5:108063520-108063994_R	down
A_33_P3359869	0.369237	5.55907	3.15954	0.00515589	0.101919	-2.18443	A_33_P3359869	no
CALY	-0.409898	7.63713	-3.15918	0.00515999	0.101943	-2.18516	CALY	no
TSPAN31	0.443377	6.55599	3.15887	0.00516355	0.101955	-2.18579	TSPAN31	no
DDX5	0.367264	14.2181	3.15841	0.00516896	0.102005	-2.18675	DDX5	no
lincRNA:chr19:28268097-28296683_F	-0.504632	7.33199	-3.15732	0.00518158	0.102196	-2.18898	lincRNA:chr19:28268097-28296683_F	down
lincRNA:chr8:128976068-129037346_F	-0.394772	6.04655	-3.15561	0.00520139	0.10236	-2.19247	lincRNA:chr8:128976068-129037346_F	no
CCBP2	-0.49706	6.13656	-3.15555	0.00520215	0.10236	-2.19261	CCBP2	no
TSTD2	0.288968	7.00822	3.15516	0.00520665	0.10236	-2.1934	TSTD2	no
CTLA4	-0.624761	8.42651	-3.15483	0.0052105	0.10236	-2.19408	CTLA4	down
LRIG3	-0.579783	5.38466	-3.15479	0.00521092	0.10236	-2.19415	LRIG3	down
PIGV	0.460732	6.71748	3.15438	0.00521571	0.10236	-2.19499	PIGV	no
CTR9	0.539597	8.82161	3.15434	0.00521614	0.10236	-2.19507	CTR9	up
SLC39A10	0.485077	6.52468	3.15413	0.0052187	0.10236	-2.19552	SLC39A10	no
PTX3	0.719224	6.88001	3.15406	0.00521943	0.10236	-2.19564	PTX3	up
SEC23IP	0.370978	8.5524	3.15396	0.00522066	0.10236	-2.19586	SEC23IP	no
lincRNA:chr22:31371555-31372184_F	0.325548	5.58208	3.15383	0.0052221	0.10236	-2.19611	lincRNA:chr22:31371555-31372184_F	no
SERGEF	-0.293976	8.78189	-3.15314	0.00523022	0.102426	-2.19753	SERGEF	no
LHX1	-1.3025	8.16678	-3.15298	0.00523212	0.102426	-2.19787	LHX1	down
lincRNA:chr20:3850525-3857695_R	0.417417	6.55493	3.15279	0.00523427	0.102426	-2.19824	lincRNA:chr20:3850525-3857695_R	no
HMHB1	-0.48702	8.0655	-3.15084	0.00525716	0.102816	-2.20224	HMHB1	no
ACTL6B	-0.626512	6.40731	-3.15025	0.00526409	0.102838	-2.20344	ACTL6B	down
RPS10P7	-0.565207	11.5421	-3.15025	0.00526415	0.102838	-2.20345	RPS10P7	down
lincRNA:chr1:93796837-93806487_R	-0.731183	9.19018	-3.14937	0.00527445	0.102981	-2.20524	lincRNA:chr1:93796837-93806487_R	down
HGC6.3	-0.238288	4.97943	-3.14912	0.00527749	0.102983	-2.20577	HGC6.3	no
A_33_P3224800	0.861164	10.7162	3.14868	0.00528265	0.103027	-2.20666	A_33_P3224800	up
lincRNA:chr8:124471619-124499694_F	-0.384411	5.1366	-3.14772	0.00529396	0.103087	-2.20862	lincRNA:chr8:124471619-124499694_F	no
lincRNA:chr1:27725338-27730688_F	-0.561157	9.06595	-3.14766	0.00529475	0.103087	-2.20876	lincRNA:chr1:27725338-27730688_F	down
GAPDH	0.517998	14.8048	3.14757	0.00529576	0.103087	-2.20893	GAPDH	up
lincRNA:chr8:142273943-142316018_R	-0.31176	5.55616	-3.14742	0.00529754	0.103087	-2.20924	lincRNA:chr8:142273943-142316018_R	no
LOC283028	0.400264	5.67969	3.14699	0.00530267	0.103129	-2.21013	LOC283028	no
LOC650621	-0.581674	6.19931	-3.14594	0.00531511	0.103253	-2.21227	LOC650621	down
PER3	0.440628	5.45884	3.14583	0.00531639	0.103253	-2.21249	PER3	no
OTOA	-0.277676	6.28069	-3.14556	0.00531965	0.103253	-2.21305	OTOA	no
SLC2A3	0.611513	7.47777	3.14529	0.00532286	0.103253	-2.2136	SLC2A3	up
LMNB2	0.296371	5.38135	3.145	0.00532625	0.103253	-2.21419	LMNB2	no
MSRB3	0.491224	5.67373	3.14496	0.00532675	0.103253	-2.21427	MSRB3	no
A_33_P3259203	0.331285	5.37328	3.14421	0.00533577	0.103322	-2.21582	A_33_P3259203	no
A_33_P3243343	0.33976	10.5654	3.14417	0.00533624	0.103322	-2.2159	A_33_P3243343	no
ZBED1	0.473636	7.23326	3.14341	0.00534528	0.1034	-2.21745	ZBED1	no
PRDX1	0.277051	10.8916	3.14325	0.00534716	0.1034	-2.21777	PRDX1	no
SAP18	0.498561	6.2524	3.14292	0.00535115	0.1034	-2.21845	SAP18	no
A_33_P3336427	-0.325781	5.0779	-3.14284	0.00535212	0.1034	-2.21862	A_33_P3336427	no
lincRNA:chr21:36128280-36139780_R	-0.815871	5.97723	-3.14231	0.00535848	0.103453	-2.21971	lincRNA:chr21:36128280-36139780_R	down
MRPL1	0.404716	5.58684	3.14211	0.00536076	0.103453	-2.2201	MRPL1	no
LOC100131598	0.260692	5.04288	3.14171	0.0053656	0.103481	-2.22092	LOC100131598	no
C1orf115	0.236478	5.52669	3.1415	0.00536812	0.103481	-2.22135	C1orf115	no
lincRNA:chr5:149866432-149882132_R	-0.643302	13.7653	-3.14103	0.0053738	0.103511	-2.22232	lincRNA:chr5:149866432-149882132_R	down
TMEM43	0.35393	9.12973	3.14064	0.00537845	0.103511	-2.22311	TMEM43	no
C17orf79	-0.333416	9.42779	-3.14063	0.0053786	0.103511	-2.22314	C17orf79	no
lincRNA:chr5:42985502-42991117_F	-0.566653	6.55537	-3.13963	0.00539061	0.10364	-2.22518	lincRNA:chr5:42985502-42991117_F	down
LOC113230	-0.51074	8.42567	-3.13958	0.0053912	0.10364	-2.22528	LOC113230	down
lincRNA:chr13:51532724-51551549_R	-0.591593	6.27149	-3.13777	0.00541306	0.103999	-2.22898	lincRNA:chr13:51532724-51551549_R	down
CPVL	0.720435	10.2541	3.13746	0.00541681	0.103999	-2.22961	CPVL	up
PFTK1	0.377794	6.47044	3.13729	0.00541884	0.103999	-2.22996	PFTK1	no
PHF21A	0.34952	7.97282	3.13533	0.00544265	0.104399	-2.23397	PHF21A	no
HIST1H2AB	-0.391	6.77206	-3.13431	0.00545505	0.104542	-2.23605	HIST1H2AB	no
DCAF16	-0.46798	9.27716	-3.13401	0.00545874	0.104542	-2.23667	DCAF16	no
ZNF207	0.321967	9.49988	3.13398	0.00545906	0.104542	-2.23672	ZNF207	no
ANAPC4	-0.318331	9.5558	-3.13361	0.00546367	0.104573	-2.23749	ANAPC4	no
TIGD3	0.303046	5.82168	3.13253	0.00547687	0.104754	-2.2397	TIGD3	no
lincRNA:chr21:30749379-30901454_R	-0.329783	8.59329	-3.13234	0.00547916	0.104754	-2.24008	lincRNA:chr21:30749379-30901454_R	no
CES7	0.411439	5.37426	3.1316	0.00548816	0.104842	-2.24158	CES7	no
lincRNA:chr10:19930169-20099994_R	0.398784	5.85739	3.13128	0.00549219	0.104842	-2.24226	lincRNA:chr10:19930169-20099994_R	no
KLHL21	-0.298821	9.79998	-3.13059	0.00550055	0.104842	-2.24365	KLHL21	no
C2orf15	0.329401	5.74473	3.13056	0.00550093	0.104842	-2.24371	C2orf15	no
OSBPL9	0.24727	8.79684	3.13012	0.00550636	0.104842	-2.24461	OSBPL9	no
LOC92659	-0.324398	6.74646	-3.13007	0.00550698	0.104842	-2.24472	LOC92659	no
MYBPC1	-0.980188	6.01367	-3.1298	0.00551032	0.104842	-2.24527	MYBPC1	down
CDC37L1	0.309039	7.29223	3.12954	0.00551353	0.104842	-2.2458	CDC37L1	no
RILP	0.627388	7.78373	3.12936	0.00551576	0.104842	-2.24617	RILP	up
DHFRL1	0.366646	6.35946	3.12933	0.00551611	0.104842	-2.24623	DHFRL1	no
A_33_P3261877	-0.339949	9.10461	-3.12917	0.00551812	0.104842	-2.24656	A_33_P3261877	no
BX114012	-0.545261	6.1539	-3.12903	0.00551976	0.104842	-2.24684	BX114012	down
ENST00000392574	0.226096	4.84467	3.12804	0.00553199	0.104994	-2.24886	ENST00000392574	no
LOC730058	-0.368127	5.49005	-3.1279	0.00553377	0.104994	-2.24916	LOC730058	no
lincRNA:chrX:106895444-106901544_F	0.279329	5.71223	3.12737	0.00554034	0.105041	-2.25024	lincRNA:chrX:106895444-106901544_F	no
SNAPC3	0.329905	7.22341	3.12721	0.00554225	0.105041	-2.25056	SNAPC3	no
DSCAM	-0.549322	6.20173	-3.12692	0.00554594	0.105054	-2.25116	DSCAM	down
LOC390998	-0.349302	8.4987	-3.12633	0.00555322	0.105135	-2.25236	LOC390998	no
NOBOX	-0.31816	9.08856	-3.1254	0.00556476	0.105198	-2.25426	NOBOX	no
SDCBP	0.703844	10.244	3.12537	0.0055651	0.105198	-2.25432	SDCBP	up
ENST00000370442	-0.337373	6.46355	-3.12533	0.00556559	0.105198	-2.2544	ENST00000370442	no
RFWD2	0.294465	8.85439	3.12409	0.00558104	0.105419	-2.25694	RFWD2	no
PTGER2	0.502924	9.55431	3.1235	0.00558844	0.105419	-2.25815	PTGER2	up
KBTBD7	0.440654	6.20894	3.12332	0.0055907	0.105419	-2.25852	KBTBD7	no
DTX3L	0.713627	7.92484	3.12311	0.0055933	0.105419	-2.25894	DTX3L	up
AW002507	-0.753288	6.63331	-3.12297	0.00559498	0.105419	-2.25922	AW002507	down
PNRC2	-0.970051	8.87956	-3.12294	0.00559536	0.105419	-2.25928	PNRC2	down
SET	0.41023	9.21916	3.12254	0.00560038	0.105457	-2.2601	SET	no
lincRNA:chrX:15713404-15715797_F	0.306006	6.07797	3.12052	0.00562575	0.105825	-2.26423	lincRNA:chrX:15713404-15715797_F	no
FAM131A	0.552273	6.46478	3.1205	0.00562601	0.105825	-2.26427	FAM131A	up
PARP3	0.39155	6.04627	3.12021	0.00562965	0.105837	-2.26487	PARP3	no
lincRNA:chr13:32513725-32545975_F	-0.431522	6.41229	-3.11991	0.00563338	0.10585	-2.26547	lincRNA:chr13:32513725-32545975_F	no
CMPK1	0.501497	8.87749	3.11965	0.00563666	0.105855	-2.266	CMPK1	up
QSOX2	0.295254	7.91811	3.11907	0.00564391	0.105934	-2.26718	QSOX2	no
CORO1A	0.415956	14.293	3.11824	0.00565438	0.106044	-2.26887	CORO1A	no
UBE2L6	0.723456	11.4114	3.11813	0.00565584	0.106044	-2.26911	UBE2L6	up
PCGF6	0.453824	6.28278	3.11769	0.00566135	0.10609	-2.27	PCGF6	no
ZDHHC9	0.365341	7.09556	3.11719	0.00566774	0.106153	-2.27103	ZDHHC9	no
lincRNA:chr7:130600777-130606704_R	-0.925915	6.82884	-3.11641	0.00567756	0.10628	-2.27261	lincRNA:chr7:130600777-130606704_R	down
lincRNA:chr3:13036600-13340275_R	-0.971375	6.23869	-3.11567	0.00568693	0.106371	-2.27412	lincRNA:chr3:13036600-13340275_R	down
TXNDC3	-0.465633	7.81319	-3.11527	0.00569206	0.106371	-2.27495	TXNDC3	no
VAV2	0.517365	6.50038	3.11488	0.00569703	0.106371	-2.27574	VAV2	up
A_33_P3441583	-0.581575	12.5636	-3.11465	0.00569996	0.106371	-2.27621	A_33_P3441583	down
lincRNA:chr11:18088624-18097674_R	-0.483623	6.69756	-3.11463	0.00570017	0.106371	-2.27625	lincRNA:chr11:18088624-18097674_R	no
ZBTB45	-0.328648	9.97468	-3.11459	0.00570069	0.106371	-2.27633	ZBTB45	no
RAB6A	0.255637	8.85541	3.11385	0.00571008	0.106482	-2.27784	RAB6A	no
ANKIB1	0.461208	6.95714	3.11365	0.00571269	0.106482	-2.27825	ANKIB1	no
PPP1R3A	-0.425923	5.4215	-3.11317	0.00571876	0.106538	-2.27922	PPP1R3A	no
ADAT1	0.336677	7.72629	3.11285	0.00572288	0.106558	-2.27988	ADAT1	no
A_33_P3247799	-0.380822	5.24396	-3.1121	0.00573245	0.106679	-2.28141	A_33_P3247799	no
UBE2D1	0.655521	8.63761	3.11144	0.00574091	0.10678	-2.28276	UBE2D1	up
ORAI1	0.240615	9.95759	3.11017	0.00575723	0.106979	-2.28535	ORAI1	no
lincRNA:chr13:48450924-48481320_R	-0.473945	6.44121	-3.11013	0.00575773	0.106979	-2.28543	lincRNA:chr13:48450924-48481320_R	no
MRPL3	0.364756	8.65904	3.10941	0.00576696	0.107093	-2.2869	MRPL3	no
NPC2	0.630288	12.8977	3.10841	0.00577978	0.107274	-2.28893	NPC2	up
lincRNA:chr13:112180014-112180256_F	-0.924399	8.25763	-3.10814	0.00578336	0.107284	-2.28949	lincRNA:chr13:112180014-112180256_F	down
lincRNA:chrX:73164181-73167183_F	-0.378562	8.01849	-3.10645	0.00580512	0.10763	-2.29293	lincRNA:chrX:73164181-73167183_F	no
LOC100133337	-0.418683	7.74913	-3.10615	0.00580909	0.107633	-2.29355	LOC100133337	no
LRRC41	0.402615	9.11746	3.10563	0.00581581	0.107633	-2.29461	LRRC41	no
lincRNA:chr16:85249449-85584149_F	-0.448897	7.90018	-3.10506	0.00582321	0.107633	-2.29577	lincRNA:chr16:85249449-85584149_F	no
SULT1C3	-0.639324	5.62584	-3.10469	0.00582801	0.107633	-2.29652	SULT1C3	down
OR5B3	-0.353886	5.07175	-3.10443	0.00583138	0.107633	-2.29705	OR5B3	no
TNFSF8	0.44433	6.42028	3.10435	0.00583244	0.107633	-2.29722	TNFSF8	no
IRAK4	0.469626	6.2098	3.10427	0.00583343	0.107633	-2.29737	IRAK4	no
ENST00000378475	0.251386	5.36503	3.10409	0.00583574	0.107633	-2.29774	ENST00000378475	no
ENST00000357055	0.253821	5.21117	3.10399	0.00583705	0.107633	-2.29794	ENST00000357055	no
QPCT	0.686854	8.41577	3.10384	0.00583904	0.107633	-2.29825	QPCT	up
lincRNA:chr6:39949522-39974972_R	-0.42665	8.02793	-3.10383	0.00583913	0.107633	-2.29827	lincRNA:chr6:39949522-39974972_R	no
LOC100131993	0.465439	5.87798	3.10359	0.00584236	0.107636	-2.29877	LOC100131993	no
A_33_P3211260	-0.609039	8.64538	-3.10302	0.00584973	0.107693	-2.29992	A_33_P3211260	down
MYL12B	0.333155	12.5586	3.10288	0.00585163	0.107693	-2.30022	MYL12B	no
FAM8A1	0.434181	5.80097	3.10253	0.00585618	0.107698	-2.30093	FAM8A1	no
CHPF2	0.31647	9.34485	3.10238	0.00585807	0.107698	-2.30122	CHPF2	no
HDX	0.330581	5.14213	3.10177	0.00586603	0.107787	-2.30247	HDX	no
GBP1	1.4791	7.79086	3.10152	0.00586934	0.107792	-2.30298	GBP1	up
RASGEF1A	-0.390314	6.59793	-3.10076	0.00587926	0.107888	-2.30452	RASGEF1A	no
SNORA73A	-0.521123	8.06649	-3.10065	0.00588075	0.107888	-2.30476	SNORA73A	down
MALT1	0.377124	6.17878	3.10031	0.00588514	0.107908	-2.30544	MALT1	no
lincRNA:chr16:86511545-86542401_F	-0.36435	9.40011	-3.09986	0.0058911	0.107908	-2.30636	lincRNA:chr16:86511545-86542401_F	no
YARS	0.342749	9.06825	3.09963	0.00589419	0.107908	-2.30684	YARS	no
ZMYND11	-0.460149	6.45487	-3.09956	0.00589507	0.107908	-2.30698	ZMYND11	no
CCDC147	-0.354803	5.37465	-3.09908	0.00590134	0.107908	-2.30795	CCDC147	no
lincRNA:chr8:145986196-145991421_R	-0.428295	6.46047	-3.09882	0.00590475	0.107908	-2.30848	lincRNA:chr8:145986196-145991421_R	no
GFPT1	0.395511	6.69631	3.09871	0.00590622	0.107908	-2.30871	GFPT1	no
DUT	0.518882	8.15842	3.09869	0.00590656	0.107908	-2.30876	DUT	up
ENST00000369654	-0.581985	6.18301	-3.09829	0.00591179	0.107947	-2.30957	ENST00000369654	down
LRRC8C	0.324093	7.63221	3.0972	0.0059261	0.108152	-2.31178	LRRC8C	no
lincRNA:chr11:89926502-89932477_R	-0.606306	7.99735	-3.09656	0.00593455	0.10825	-2.31308	lincRNA:chr11:89926502-89932477_R	down
AL566187	0.339811	6.19806	3.09588	0.00594367	0.10836	-2.31448	AL566187	no
FCHO1	-0.291674	10.7411	-3.09507	0.00595432	0.108449	-2.31612	FCHO1	no
FCAR	0.782926	7.97915	3.09498	0.00595562	0.108449	-2.31632	FCAR	up
RPE	0.422398	6.96994	3.09481	0.00595787	0.108449	-2.31666	RPE	no
UBE2R2	0.443116	7.73616	3.09433	0.00596424	0.108464	-2.31764	UBE2R2	no
GSDMB	-0.691453	9.21669	-3.09423	0.00596557	0.108464	-2.31784	GSDMB	down
DSG1	-0.418223	5.94585	-3.09398	0.00596886	0.108464	-2.31835	DSG1	no
CBX7	-0.570409	8.33213	-3.09381	0.00597111	0.108464	-2.31869	CBX7	down
PRPF18	0.336106	8.41539	3.09348	0.00597552	0.108472	-2.31936	PRPF18	no
PAPPA	-0.798054	6.62102	-3.09326	0.0059785	0.108472	-2.31982	PAPPA	down
lincRNA:chr5:172720869-172729944_F	-1.07556	5.74344	-3.0929	0.00598328	0.108472	-2.32055	lincRNA:chr5:172720869-172729944_F	down
lincRNA:chr13:48836699-48844574_F	0.331202	5.82903	3.09284	0.00598398	0.108472	-2.32066	lincRNA:chr13:48836699-48844574_F	no
LOC644422	0.370904	6.1794	3.09179	0.00599803	0.108603	-2.3228	LOC644422	no
LOC400019	-0.608405	8.45406	-3.09172	0.00599893	0.108603	-2.32294	LOC400019	down
LOC100129675	-0.366849	5.83456	-3.09148	0.00600221	0.108603	-2.32344	LOC100129675	no
HIST1H4D	-0.498853	7.80055	-3.09131	0.00600446	0.108603	-2.32378	HIST1H4D	no
LOC100130825	-0.426399	8.66714	-3.09085	0.00601063	0.108603	-2.32472	LOC100130825	no
C19orf39	0.550794	6.39733	3.09045	0.00601602	0.108603	-2.32554	C19orf39	up
RNF43	-0.288946	6.15995	-3.09023	0.00601901	0.108603	-2.32599	RNF43	no
INTS2	0.245643	5.00376	3.09008	0.00602095	0.108603	-2.32629	INTS2	no
RRP15	0.401452	6.40369	3.08979	0.00602484	0.108603	-2.32688	RRP15	no
IER3IP1	0.592901	7.18213	3.08977	0.00602518	0.108603	-2.32693	IER3IP1	up
STAG3L1	-0.354902	8.72722	-3.08975	0.00602536	0.108603	-2.32695	STAG3L1	no
DTWD1	0.439301	6.22081	3.08817	0.00604657	0.108929	-2.33017	DTWD1	no
lincRNA:chr2:37776096-37862046_F	-0.53962	6.20978	-3.08767	0.00605332	0.108994	-2.33118	lincRNA:chr2:37776096-37862046_F	down
SCPEP1	0.534817	8.23868	3.08705	0.00606179	0.10909	-2.33246	SCPEP1	up
PPPDE2	0.529545	6.23418	3.0868	0.00606506	0.109093	-2.33295	PPPDE2	up
RALA	0.562258	7.33095	3.0858	0.00607859	0.109246	-2.33499	RALA	up
GPR52	-0.93933	5.80718	-3.08571	0.00607984	0.109246	-2.33518	GPR52	down
PAK4	-0.260037	7.23679	-3.08546	0.0060833	0.109252	-2.3357	PAK4	no
lincRNA:chr8:121092278-121092915_F	-0.293592	7.54168	-3.08508	0.00608846	0.109289	-2.33647	lincRNA:chr8:121092278-121092915_F	no
LOC100131316	-0.325117	5.33884	-3.08466	0.0060941	0.109294	-2.33732	LOC100131316	no
S100A14	-0.62608	5.58308	-3.08435	0.00609832	0.109294	-2.33795	S100A14	down
SDHB	0.423545	9.96263	3.08418	0.00610061	0.109294	-2.33829	SDHB	no
ITGB1	0.374418	9.29064	3.08413	0.00610127	0.109294	-2.33839	ITGB1	no
CCDC125	-0.33547	7.93674	-3.08387	0.00610479	0.109301	-2.33892	CCDC125	no
lincRNA:chr15:75201097-75208047_R	-0.904933	6.86607	-3.08345	0.00611057	0.109349	-2.33978	lincRNA:chr15:75201097-75208047_R	down
LOC729668	-0.988938	9.13257	-3.08288	0.00611829	0.109391	-2.34094	LOC729668	down
lincRNA:chr4:53612025-53617807_R	-0.424987	7.03595	-3.08277	0.00611988	0.109391	-2.34117	lincRNA:chr4:53612025-53617807_R	no
MTMR11	0.761712	7.53497	3.08259	0.00612232	0.109391	-2.34154	MTMR11	up
CAPN5	-0.58304	7.56543	-3.08165	0.00613513	0.109562	-2.34345	CAPN5	down
ENST00000432184	-0.482469	5.48538	-3.08131	0.00613971	0.109562	-2.34413	ENST00000432184	no
ENST00000342943	0.216375	4.95113	3.0812	0.00614132	0.109562	-2.34437	ENST00000342943	no
KIAA1715	0.385008	5.76185	3.08058	0.00614977	0.109657	-2.34562	KIAA1715	no
ENST00000358726	-0.276888	6.88101	-3.07973	0.00616135	0.109785	-2.34734	ENST00000358726	no
DGKQ	-0.328123	10.0423	-3.0796	0.00616324	0.109785	-2.34762	DGKQ	no
TM2D1	0.307476	8.36329	3.07934	0.00616675	0.109792	-2.34814	TM2D1	no
GNG3	-0.70289	5.724	-3.07779	0.00618812	0.110065	-2.3513	GNG3	down
CNOT7	0.310335	8.63046	3.07777	0.00618839	0.110065	-2.35134	CNOT7	no
C12orf42	-0.540535	6.58521	-3.07729	0.00619498	0.110126	-2.35231	C12orf42	down
SIPA1L3	0.39275	5.22915	3.07698	0.00619927	0.110147	-2.35294	SIPA1L3	no
lincRNA:chr7:116032764-116048889_F	0.210563	4.8965	3.07598	0.0062131	0.110258	-2.35498	lincRNA:chr7:116032764-116048889_F	no
lincRNA:chr6:86387046-86387917_F	-0.357993	6.98939	-3.07597	0.00621322	0.110258	-2.355	lincRNA:chr6:86387046-86387917_F	no
MON1B	-0.729966	10.2129	-3.07584	0.00621502	0.110258	-2.35526	MON1B	down
LAMP3	0.621165	5.83467	3.07537	0.00622156	0.110318	-2.35622	LAMP3	up
LOC100129034	0.547148	7.28162	3.07508	0.00622548	0.110332	-2.3568	LOC100129034	up
HOXB5	0.257103	5.35865	3.0741	0.00623914	0.110518	-2.3588	HOXB5	no
lincRNA:chr12:65991133-66071408_F	-0.400229	8.29701	-3.07359	0.00624627	0.110588	-2.35984	lincRNA:chr12:65991133-66071408_F	no
A_32_P179746	-0.427447	7.23235	-3.07243	0.00626231	0.110816	-2.36218	A_32_P179746	no
COPG	0.408616	8.64153	3.07139	0.00627689	0.11097	-2.36431	COPG	no
TLR2	0.904706	10.5094	3.07135	0.00627737	0.11097	-2.36438	TLR2	up
RETSAT	0.316701	7.02882	3.07085	0.00628442	0.111039	-2.3654	RETSAT	no
ETFDH	-0.524088	7.98804	-3.06953	0.00630283	0.111308	-2.36807	ETFDH	down
LOC360030	-0.815487	5.73016	-3.06904	0.0063098	0.111342	-2.36908	LOC360030	down
ST3GAL6	0.542271	6.83073	3.06891	0.0063116	0.111342	-2.36934	ST3GAL6	up
C4orf32	0.584849	6.44326	3.06871	0.00631435	0.111342	-2.36974	C4orf32	up
ENST00000398617	0.267967	5.32126	3.06805	0.00632374	0.11141	-2.3711	ENST00000398617	no
lincRNA:chr3:88177960-88183660_F	0.3313	5.51682	3.06799	0.00632459	0.11141	-2.37122	lincRNA:chr3:88177960-88183660_F	no
PLSCR4	0.235243	5.00611	3.06719	0.00633576	0.111551	-2.37283	PLSCR4	no
A_33_P3358109	-0.237508	5.15701	-3.06584	0.00635492	0.111832	-2.37559	A_33_P3358109	no
ENST00000409167	0.31502	5.13066	3.06417	0.00637855	0.112191	-2.37897	ENST00000409167	no
ZBTB33	0.428899	7.45309	3.06346	0.0063886	0.112311	-2.38041	ZBTB33	no
RUNX1T1	-0.731585	6.39422	-3.06183	0.00641185	0.112664	-2.38373	RUNX1T1	down
FBXO28	0.392225	6.95956	3.0614	0.00641799	0.112715	-2.3846	FBXO28	no
FAM92B	-0.477814	5.57225	-3.0608	0.00642654	0.112808	-2.38582	FAM92B	no
SEC61B	0.419224	11.774	3.06013	0.00643613	0.112824	-2.38718	SEC61B	no
TMEM219	0.325583	9.67738	3.06006	0.00643705	0.112824	-2.38731	TMEM219	no
TTTY11	-0.402712	5.22601	-3.05954	0.00644461	0.112824	-2.38838	TTTY11	no
GIMAP6	0.47331	10.6373	3.05949	0.0064453	0.112824	-2.38848	GIMAP6	no
C14orf135	0.480631	6.91459	3.05946	0.0064457	0.112824	-2.38853	C14orf135	no
C5orf45	-0.44751	11.1101	-3.05928	0.00644828	0.112824	-2.3889	C5orf45	no
lincRNA:chr1:2360965-2405315_R	0.268786	5.23059	3.05916	0.00645006	0.112824	-2.38915	lincRNA:chr1:2360965-2405315_R	no
[truncated: 32,951 more rows]

## Sheet: Table S5
Supplementary Table S5. Overlapping differentially expressed genes.
Gene
CASKIN1
ASAP1
CSTB
TRERF1
CCPG1
TMEM165
UBE2E2
RCN2
KLHL5
PLAGL1
EPB41L3
HSP90B1
ATP2A2
AP1S2
TANC2
PTGES3
DENND5A
SKP1
HNRNPK
MPPED2
ATP6V1B2
SPATS2L
RAB11A
PTPRO
EFHD2
DPYSL2
2024-03-01
SASH1
SEMA6B
SAT1
TTYH3
PEA15
DUSP3
FTL
TMTC2
MGST1
CPNE8
LRRTM3
RORA
CHN2
KCNC1
BEX2
D2HGDH
GAPDH
DSCAM
SDCBP
CMPK1
CBX7
GNG3
OGFRL1
MALAT1
PRDX3
CTNNA3
LRFN2
C12orf57
UPP1
FAM13A
ARL6IP5
MAN1A1
TCEAL7
EIF4G2
LDB2
PHYHIP
SOX6
GRINA
MAP1B
SLC8A1
PAK1
SV2B
MARCKS
SDK1
FBXL17
LRRK2
EFNA5
RALYL
NBL1
LRRTM4
SAMD4A
CACNA1C
DDX17
HOMER1
TNNT2
RAPH1
WDR13
SYT1
PPA1
GABRB1
CREB5
FAM3C
NRXN3
MPPED1
YWHAQ
EPB41L1
TTTY14
DMD
SNX3
AHI1
SCAMP5
SH3BGRL2
DHCR24
SHROOM3
MT3

## Sheet: Table S6
Supplementary Table S6. GO enrichment analysis of the overlapping differentially expressed genes.
GO term	ONTOLOGY	ID	Description	GeneRatio	BgRatio	pvalue	p.adjust	qvalue	geneID	Count
GO:0048675	BP	GO:0048675	axon extension	9/93	120/18723	8.25094e-09	1.35842e-05	1.15482e-05	RAPH1/DSCAM/RAB11A/PAK1/SEMA6B/EIF4G2/DPYSL2/MAP1B/MT3	9
GO:1990138	BP	GO:1990138	neuron projection extension	10/93	172/18723	1.37911e-08	1.35842e-05	1.15482e-05	RAPH1/SYT1/DSCAM/RAB11A/PAK1/SEMA6B/EIF4G2/DPYSL2/MAP1B/MT3	10
GO:0030516	BP	GO:0030516	regulation of axon extension	8/93	95/18723	2.32824e-08	1.52887e-05	1.29973e-05	DSCAM/RAB11A/PAK1/SEMA6B/EIF4G2/DPYSL2/MAP1B/MT3	8
GO:0061387	BP	GO:0061387	regulation of extent of cell growth	8/93	110/18723	7.38582e-08	3.63752e-05	3.09233e-05	DSCAM/RAB11A/PAK1/SEMA6B/EIF4G2/DPYSL2/MAP1B/MT3	8
GO:0007409	BP	GO:0007409	axonogenesis	13/93	418/18723	1.46188e-07	5.75981e-05	4.89653e-05	EFNA5/RAPH1/NRXN3/PTPRO/DSCAM/RAB11A/PAK1/SEMA6B/C12orf57/EIF4G2/DPYSL2/MAP1B/MT3	13
GO:0048588	BP	GO:0048588	developmental cell growth	10/93	234/18723	2.50331e-07	7.04503e-05	5.98912e-05	RAPH1/SYT1/DSCAM/RAB11A/PAK1/SEMA6B/EIF4G2/DPYSL2/MAP1B/MT3	10
GO:0060560	BP	GO:0060560	developmental growth involved in morphogenesis	10/93	234/18723	2.50331e-07	7.04503e-05	5.98912e-05	RAPH1/SYT1/DSCAM/RAB11A/PAK1/SEMA6B/EIF4G2/DPYSL2/MAP1B/MT3	10
GO:0061564	BP	GO:0061564	axon development	13/93	467/18723	5.17332e-07	0.000127393	0.000108299	EFNA5/RAPH1/NRXN3/PTPRO/DSCAM/RAB11A/PAK1/SEMA6B/C12orf57/EIF4G2/DPYSL2/MAP1B/MT3	13
GO:0045773	BP	GO:0045773	positive regulation of axon extension	5/93	42/18723	1.99553e-06	0.000403408	0.000342945	DSCAM/RAB11A/PAK1/EIF4G2/MAP1B	5
GO:0010975	BP	GO:0010975	regulation of neuron projection development	12/93	445/18723	2.04776e-06	0.000403408	0.000342945	TANC2/PTPRO/LRRK2/DSCAM/RAB11A/PAK1/SNX3/SEMA6B/DENND5A/EIF4G2/MAP1B/MT3	12
GO:0006941	BP	GO:0006941	striated muscle contraction	8/93	179/18723	3.04226e-06	0.000542435	0.000461135	HOMER1/DMD/CACNA1C/SLC8A1/TNNT2/C12orf57/ATP2A2/CTNNA3	8
GO:0008361	BP	GO:0008361	regulation of cell size	8/93	181/18723	3.30417e-06	0.000542435	0.000461135	DSCAM/RAB11A/PAK1/SEMA6B/EIF4G2/DPYSL2/MAP1B/MT3	8
GO:0016049	BP	GO:0016049	cell growth	12/93	482/18723	4.65121e-06	0.000704837	0.000599196	RAPH1/EPB41L3/SYT1/DSCAM/RAB11A/PAK1/SEMA6B/SDCBP/EIF4G2/DPYSL2/MAP1B/MT3	12
GO:0001558	BP	GO:0001558	regulation of cell growth	11/93	414/18723	6.4852e-06	0.00091256	0.000775786	EPB41L3/SYT1/DSCAM/RAB11A/PAK1/SEMA6B/SDCBP/EIF4G2/DPYSL2/MAP1B/MT3	11
GO:0006942	BP	GO:0006942	regulation of striated muscle contraction	6/93	95/18723	7.77244e-06	0.00102078	0.000867786	DMD/CACNA1C/SLC8A1/C12orf57/ATP2A2/CTNNA3	6
GO:0050808	BP	GO:0050808	synapse organization	11/93	426/18723	8.49093e-06	0.00104545	0.000888755	LRRTM4/HOMER1/TANC2/PTPRO/LRRK2/LRFN2/DSCAM/LRRTM3/SDCBP/SDK1/MAP1B	11
GO:0010882	BP	GO:0010882	regulation of cardiac muscle contraction by calcium ion signaling	4/93	27/18723	9.17174e-06	0.00106284	0.000903544	DMD/CACNA1C/SLC8A1/ATP2A2	4
GO:0050770	BP	GO:0050770	regulation of axonogenesis	7/93	154/18723	1.16443e-05	0.0012744	0.0010834	DSCAM/RAB11A/PAK1/SEMA6B/EIF4G2/MAP1B/MT3	7
GO:0030307	BP	GO:0030307	positive regulation of cell growth	7/93	166/18723	1.89539e-05	0.00196522	0.00167067	SYT1/DSCAM/RAB11A/PAK1/SDCBP/EIF4G2/MAP1B	7
GO:0006937	BP	GO:0006937	regulation of muscle contraction	7/93	169/18723	2.12774e-05	0.00209582	0.0017817	DMD/CACNA1C/SLC8A1/TNNT2/C12orf57/ATP2A2/CTNNA3	7
GO:0090257	BP	GO:0090257	regulation of muscle system process	8/93	252/18723	3.66167e-05	0.00323629	0.00275124	DMD/CACNA1C/SLC8A1/TNNT2/PAK1/C12orf57/ATP2A2/CTNNA3	8
GO:0086001	BP	GO:0086001	cardiac muscle cell action potential	5/93	76/18723	3.7943e-05	0.00323629	0.00275124	DMD/CACNA1C/SLC8A1/ATP2A2/CTNNA3	5
GO:0048638	BP	GO:0048638	regulation of developmental growth	9/93	330/18723	3.8611e-05	0.00323629	0.00275124	SYT1/DSCAM/RAB11A/PAK1/SEMA6B/EIF4G2/DPYSL2/MAP1B/MT3	9
GO:0055117	BP	GO:0055117	regulation of cardiac muscle contraction	5/93	77/18723	4.04198e-05	0.00323629	0.00275124	DMD/CACNA1C/SLC8A1/ATP2A2/CTNNA3	5
GO:1903115	BP	GO:1903115	regulation of actin filament-based movement	4/93	39/18723	4.10697e-05	0.00323629	0.00275124	CACNA1C/TNNT2/ATP2A2/CTNNA3	4
GO:0050772	BP	GO:0050772	positive regulation of axonogenesis	5/93	79/18723	4.57476e-05	0.00346626	0.00294674	DSCAM/RAB11A/PAK1/EIF4G2/MAP1B	5
GO:0070296	BP	GO:0070296	sarcoplasmic reticulum calcium ion transport	4/93	41/18723	5.0184e-05	0.00366157	0.00311278	DMD/CACNA1C/SLC8A1/ATP2A2	4
GO:0042391	BP	GO:0042391	regulation of membrane potential	10/93	434/18723	5.86659e-05	0.00412757	0.00350893	DMD/CACNA1C/GABRB1/LRRK2/SLC8A1/KCNC1/PRDX3/ATP2A2/ARL6IP5/CTNNA3	10
GO:0060048	BP	GO:0060048	cardiac muscle contraction	6/93	137/18723	6.21992e-05	0.00422526	0.00359198	DMD/CACNA1C/SLC8A1/TNNT2/ATP2A2/CTNNA3	6
GO:0003009	BP	GO:0003009	skeletal muscle contraction	4/93	45/18723	7.2722e-05	0.00477541	0.00405967	HOMER1/DMD/C12orf57/ATP2A2	4
GO:0060996	BP	GO:0060996	dendritic spine development	5/93	99/18723	0.000134282	0.00853338	0.0072544	TANC2/LRRK2/ASAP1/SDK1/EIF4G2	5
GO:0002027	BP	GO:0002027	regulation of heart rate	5/93	103/18723	0.000161812	0.00996154	0.00846851	DMD/CACNA1C/SLC8A1/ATP2A2/CTNNA3	5
GO:0010881	BP	GO:0010881	regulation of cardiac muscle contraction by regulation of the release of sequestered calcium ion	3/93	22/18723	0.000170617	0.0101853	0.00865875	DMD/CACNA1C/SLC8A1	3
GO:0050879	BP	GO:0050879	multicellular organismal movement	4/93	57/18723	0.000184226	0.0103693	0.00881515	HOMER1/DMD/C12orf57/ATP2A2	4
GO:0050881	BP	GO:0050881	musculoskeletal movement	4/93	57/18723	0.000184226	0.0103693	0.00881515	HOMER1/DMD/C12orf57/ATP2A2	4
GO:0016358	BP	GO:0016358	dendrite development	7/93	243/18723	0.000208864	0.0114295	0.00971645	TANC2/LRRK2/DSCAM/ASAP1/SDK1/EIF4G2/MAP1B	7
GO:0048639	BP	GO:0048639	positive regulation of developmental growth	6/93	174/18723	0.000230875	0.012155	0.0103332	SYT1/DSCAM/RAB11A/PAK1/EIF4G2/MAP1B	6
GO:0060998	BP	GO:0060998	regulation of dendritic spine development	4/93	61/18723	0.000239726	0.012155	0.0103332	TANC2/ASAP1/SDK1/EIF4G2	4
GO:0034329	BP	GO:0034329	cell junction assembly	9/93	420/18723	0.000240632	0.012155	0.0103332	EFNA5/PTPRO/EPB41L3/DSCAM/LRRTM3/DUSP3/SDCBP/SDK1/MAP1B	9
GO:0010842	BP	GO:0010842	retina layer formation	3/93	25/18723	0.000252082	0.0124151	0.0105543	AHI1/DSCAM/SDK1	3
GO:0045927	BP	GO:0045927	positive regulation of growth	7/93	259/18723	0.000307785	0.0145455	0.0123654	SYT1/DSCAM/RAB11A/PAK1/SDCBP/EIF4G2/MAP1B	7
GO:0055001	BP	GO:0055001	muscle cell development	6/93	184/18723	0.000311788	0.0145455	0.0123654	HOMER1/DMD/SLC8A1/TNNT2/PAK1/ATP2A2	6
GO:0098901	BP	GO:0098901	regulation of cardiac muscle cell action potential	3/93	27/18723	0.000318286	0.0145455	0.0123654	CACNA1C/ATP2A2/CTNNA3	3
GO:0050922	BP	GO:0050922	negative regulation of chemotaxis	4/93	66/18723	0.000324875	0.0145455	0.0123654	PTPRO/DUSP3/SEMA6B/NBL1	4
GO:0006936	BP	GO:0006936	muscle contraction	8/93	347/18723	0.000332738	0.0145665	0.0123833	HOMER1/DMD/CACNA1C/SLC8A1/TNNT2/C12orf57/ATP2A2/CTNNA3	8
GO:0003012	BP	GO:0003012	muscle system process	9/93	452/18723	0.000411879	0.0176392	0.0149954	HOMER1/DMD/CACNA1C/SLC8A1/TNNT2/PAK1/C12orf57/ATP2A2/CTNNA3	9
GO:0010880	BP	GO:0010880	regulation of release of sequestered calcium ion into cytosol by sarcoplasmic reticulum	3/93	30/18723	0.000437054	0.0183191	0.0155734	DMD/CACNA1C/SLC8A1	3
GO:0055074	BP	GO:0055074	calcium ion homeostasis	9/93	460/18723	0.000467619	0.0191919	0.0163154	DMD/CACNA1C/SLC8A1/HSP90B1/ATP2A2/GRINA/GNG3/TMEM165/TMTC2	9
GO:0010038	BP	GO:0010038	response to metal ion	8/93	373/18723	0.000537166	0.0215499	0.01832	HOMER1/CPNE8/LRRK2/SYT1/TNNT2/KCNC1/D2HGDH/MT3	8
GO:0001508	BP	GO:0001508	action potential	5/93	134/18723	0.000546952	0.0215499	0.01832	DMD/CACNA1C/SLC8A1/ATP2A2/CTNNA3	5
GO:0008016	BP	GO:0008016	regulation of heart contraction	6/93	206/18723	0.000567789	0.0219322	0.018645	DMD/CACNA1C/SLC8A1/TNNT2/ATP2A2/CTNNA3	6
GO:0010977	BP	GO:0010977	negative regulation of neuron projection development	5/93	137/18723	0.000604907	0.0224585	0.0190924	PTPRO/LRRK2/SEMA6B/DENND5A/MT3	5
GO:0014808	BP	GO:0014808	release of sequestered calcium ion into cytosol by sarcoplasmic reticulum	3/93	34/18723	0.000634982	0.0224585	0.0190924	DMD/CACNA1C/SLC8A1	3
GO:0086004	BP	GO:0086004	regulation of cardiac muscle cell contraction	3/93	34/18723	0.000634982	0.0224585	0.0190924	CACNA1C/ATP2A2/CTNNA3	3
GO:0032535	BP	GO:0032535	regulation of cellular component size	8/93	383/18723	0.000638845	0.0224585	0.0190924	DSCAM/RAB11A/PAK1/SEMA6B/EIF4G2/DPYSL2/MAP1B/MT3	8
GO:0050807	BP	GO:0050807	regulation of synapse organization	6/93	211/18723	0.000643949	0.0224585	0.0190924	HOMER1/TANC2/PTPRO/LRRK2/LRFN2/LRRTM3	6
GO:0042692	BP	GO:0042692	muscle cell differentiation	8/93	384/18723	0.000649815	0.0224585	0.0190924	HOMER1/DMD/SLC8A1/TNNT2/PAK1/RORA/ATP2A2/SOX6	8
GO:1903514	BP	GO:1903514	release of sequestered calcium ion into cytosol by endoplasmic reticulum	3/93	35/18723	0.000692023	0.0227647	0.0193528	DMD/CACNA1C/SLC8A1	3
GO:0051651	BP	GO:0051651	maintenance of location in cell	6/93	214/18723	0.000693309	0.0227647	0.0193528	DMD/CACNA1C/SLC8A1/HSP90B1/SKP1/FTL	6
GO:0072503	BP	GO:0072503	cellular divalent inorganic cation homeostasis	9/93	486/18723	0.000693343	0.0227647	0.0193528	DMD/CACNA1C/SLC8A1/HSP90B1/ATP2A2/GRINA/GNG3/MT3/TMEM165	9
GO:0050803	BP	GO:0050803	regulation of synapse structure or activity	6/93	218/18723	0.000763629	0.0246615	0.0209652	HOMER1/TANC2/PTPRO/LRRK2/LRFN2/LRRTM3	6
GO:0007411	BP	GO:0007411	axon guidance	6/93	227/18723	0.000942006	0.0296624	0.0252166	EFNA5/NRXN3/PTPRO/DSCAM/SEMA6B/DPYSL2	6
GO:0017158	BP	GO:0017158	regulation of calcium ion-dependent exocytosis	3/93	39/18723	0.000952526	0.0296624	0.0252166	SYT1/ATP2A2/SCAMP5	3
GO:0097485	BP	GO:0097485	neuron projection guidance	6/93	228/18723	0.00096365	0.0296624	0.0252166	EFNA5/NRXN3/PTPRO/DSCAM/SEMA6B/DPYSL2	6
GO:0099175	BP	GO:0099175	regulation of postsynapse organization	4/93	90/18723	0.00105197	0.0314691	0.0267525	HOMER1/TANC2/LRRK2/LRFN2	4
GO:0006222	BP	GO:0006222	UMP biosynthetic process	2/93	10/18723	0.00107027	0.0314691	0.0267525	UPP1/CMPK1	2
GO:0009174	BP	GO:0009174	pyrimidine ribonucleoside monophosphate biosynthetic process	2/93	10/18723	0.00107027	0.0314691	0.0267525	UPP1/CMPK1	2
GO:0070509	BP	GO:0070509	calcium ion import	4/93	92/18723	0.00114171	0.0330761	0.0281186	HOMER1/CACNA1C/SLC8A1/ATP2A2	4
GO:0051235	BP	GO:0051235	maintenance of location	7/93	327/18723	0.00121985	0.0348276	0.0296077	DMD/CACNA1C/SLC8A1/HSP90B1/NBL1/SKP1/FTL	7
GO:0060047	BP	GO:0060047	heart contraction	6/93	241/18723	0.00128138	0.0360616	0.0306567	DMD/CACNA1C/SLC8A1/TNNT2/ATP2A2/CTNNA3	6
GO:0070252	BP	GO:0070252	actin-mediated cell contraction	4/93	97/18723	0.00138933	0.038549	0.0327713	CACNA1C/TNNT2/ATP2A2/CTNNA3	4
GO:0061337	BP	GO:0061337	cardiac conduction	4/93	98/18723	0.001443	0.0394821	0.0335646	CACNA1C/SLC8A1/ATP2A2/CTNNA3	4
GO:0098911	BP	GO:0098911	regulation of ventricular cardiac muscle cell action potential	2/93	12/18723	0.0015596	0.0419567	0.0356683	CACNA1C/CTNNA3	2
GO:0003015	BP	GO:0003015	heart process	6/93	251/18723	0.00157604	0.0419567	0.0356683	DMD/CACNA1C/SLC8A1/TNNT2/ATP2A2/CTNNA3	6
GO:0051960	BP	GO:0051960	regulation of nervous system development	8/93	443/18723	0.00162367	0.0426484	0.0362563	DSCAM/RAB11A/PAK1/LRRTM3/SEMA6B/EIF4G2/MAP1B/MT3	8
GO:0006979	BP	GO:0006979	response to oxidative stress	8/93	446/18723	0.00169392	0.0434417	0.0369307	MGST1/LRRK2/SLC8A1/PRDX3/ATP2A2/ARL6IP5/DHCR24/MT3	8
GO:0034976	BP	GO:0034976	response to endoplasmic reticulum stress	6/93	256/18723	0.00174145	0.0434417	0.0369307	MAN1A1/LRRK2/HSP90B1/ATP2A2/GRINA/SCAMP5	6
GO:1903522	BP	GO:1903522	regulation of blood circulation	6/93	256/18723	0.00174145	0.0434417	0.0369307	DMD/CACNA1C/SLC8A1/TNNT2/ATP2A2/CTNNA3	6
GO:0006874	BP	GO:0006874	cellular calcium ion homeostasis	8/93	448/18723	0.00174208	0.0434417	0.0369307	DMD/CACNA1C/SLC8A1/HSP90B1/ATP2A2/GRINA/GNG3/TMEM165	8
GO:0045861	BP	GO:0045861	negative regulation of proteolysis	7/93	351/18723	0.00182784	0.0446254	0.0379369	LRRK2/CSTB/PRDX3/SDCBP/DHCR24/MT3/GAPDH	7
GO:0018198	BP	GO:0018198	peptidyl-cysteine modification	3/93	49/18723	0.00185269	0.0446254	0.0379369	DMD/PRDX3/GAPDH	3
GO:0006887	BP	GO:0006887	exocytosis	7/93	352/18723	0.0018575	0.0446254	0.0379369	LRRK2/SYT1/RAB11A/PAK1/ATP2A2/SDCBP/SCAMP5	7
GO:0009636	BP	GO:0009636	response to toxic substance	6/93	262/18723	0.00195701	0.0464494	0.0394876	MGST1/GABRB1/KCNC1/PRDX3/MAP1B/MT3	6
GO:0007416	BP	GO:0007416	synapse assembly	5/93	179/18723	0.0019914	0.0467032	0.0397033	DSCAM/LRRTM3/SDCBP/SDK1/MAP1B	5
GO:0009130	BP	GO:0009130	pyrimidine nucleoside monophosphate biosynthetic process	2/93	14/18723	0.0021365	0.0472911	0.0402031	UPP1/CMPK1	2
GO:0009173	BP	GO:0009173	pyrimidine ribonucleoside monophosphate metabolic process	2/93	14/18723	0.0021365	0.0472911	0.0402031	UPP1/CMPK1	2
GO:0046049	BP	GO:0046049	UMP metabolic process	2/93	14/18723	0.0021365	0.0472911	0.0402031	UPP1/CMPK1	2
GO:0048148	BP	GO:0048148	behavioral response to cocaine	2/93	14/18723	0.0021365	0.0472911	0.0402031	HOMER1/SDK1	2
GO:0051764	BP	GO:0051764	actin crosslink formation	2/93	14/18723	0.0021365	0.0472911	0.0402031	TNNT2/MARCKS	2
GO:0050767	BP	GO:0050767	regulation of neurogenesis	7/93	364/18723	0.00224343	0.0491063	0.0417463	DSCAM/RAB11A/PAK1/SEMA6B/EIF4G2/MAP1B/MT3	7
GO:0098984	CC	GO:0098984	neuron to neuron synapse	11/99	361/19550	2.15937e-06	0.000574393	0.000434148	LRRTM4/HOMER1/CACNA1C/PTPRO/SYT1/SLC8A1/LRFN2/LRRTM3/GNG3/MAP1B/MT3	11
GO:0014069	CC	GO:0014069	postsynaptic density	10/99	330/19550	6.7594e-06	0.000683668	0.000516742	LRRTM4/HOMER1/CACNA1C/PTPRO/SLC8A1/LRFN2/LRRTM3/GNG3/MAP1B/MT3	10
GO:0032279	CC	GO:0032279	asymmetric synapse	10/99	335/19550	7.71054e-06	0.000683668	0.000516742	LRRTM4/HOMER1/CACNA1C/PTPRO/SLC8A1/LRFN2/LRRTM3/GNG3/MAP1B/MT3	10
GO:0045211	CC	GO:0045211	postsynaptic membrane	9/99	277/19550	1.14954e-05	0.000696009	0.000526069	LRRTM4/DMD/CACNA1C/GABRB1/PTPRO/SLC8A1/LRFN2/LRRTM3/KCNC1	9
GO:0099572	CC	GO:0099572	postsynaptic specialization	10/99	356/19550	1.30829e-05	0.000696009	0.000526069	LRRTM4/HOMER1/CACNA1C/PTPRO/SLC8A1/LRFN2/LRRTM3/GNG3/MAP1B/MT3	10
GO:0097060	CC	GO:0097060	synaptic membrane	10/99	384/19550	2.50611e-05	0.00109308	0.000826192	LRRTM4/DMD/CACNA1C/GABRB1/PTPRO/SYT1/SLC8A1/LRFN2/LRRTM3/KCNC1	10
GO:0099055	CC	GO:0099055	integral component of postsynaptic membrane	6/99	117/19550	2.87653e-05	0.00109308	0.000826192	LRRTM4/PTPRO/SLC8A1/LRFN2/LRRTM3/KCNC1	6
GO:0098936	CC	GO:0098936	intrinsic component of postsynaptic membrane	6/99	122/19550	3.64282e-05	0.00111447	0.000842355	LRRTM4/PTPRO/SLC8A1/LRFN2/LRRTM3/KCNC1	6
GO:0043197	CC	GO:0043197	dendritic spine	7/99	183/19550	4.04693e-05	0.00111447	0.000842355	HOMER1/TANC2/PTPRO/SLC8A1/ASAP1/MAP1B/MT3	7
GO:0044309	CC	GO:0044309	neuron spine	7/99	184/19550	4.18972e-05	0.00111447	0.000842355	HOMER1/TANC2/PTPRO/SLC8A1/ASAP1/MAP1B/MT3	7
GO:0098839	CC	GO:0098839	postsynaptic density membrane	5/99	89/19550	8.9165e-05	0.00215617	0.00162971	LRRTM4/CACNA1C/PTPRO/LRFN2/LRRTM3	5
GO:0099061	CC	GO:0099061	integral component of postsynaptic density membrane	4/99	48/19550	0.000101461	0.00224905	0.00169992	LRRTM4/PTPRO/LRFN2/LRRTM3	4
GO:0099699	CC	GO:0099699	integral component of synaptic membrane	6/99	150/19550	0.000114993	0.00235293	0.00177843	LRRTM4/PTPRO/SLC8A1/LRFN2/LRRTM3/KCNC1	6
GO:0099146	CC	GO:0099146	intrinsic component of postsynaptic density membrane	4/99	51/19550	0.000128801	0.00244722	0.0018497	LRRTM4/PTPRO/LRFN2/LRRTM3	4
GO:0099240	CC	GO:0099240	intrinsic component of synaptic membrane	6/99	163/19550	0.000181086	0.00321126	0.00242719	LRRTM4/PTPRO/SLC8A1/LRFN2/LRRTM3/KCNC1	6
GO:0099634	CC	GO:0099634	postsynaptic specialization membrane	5/99	117/19550	0.000321916	0.00535185	0.00404513	LRRTM4/CACNA1C/PTPRO/LRFN2/LRRTM3	5
GO:0030018	CC	GO:0030018	Z disc	5/99	130/19550	0.000522241	0.00817154	0.00617635	HOMER1/DMD/CACNA1C/SLC8A1/PAK1	5
GO:0099060	CC	GO:0099060	integral component of postsynaptic specialization membrane	4/99	75/19550	0.000570929	0.00843706	0.00637704	LRRTM4/PTPRO/LRFN2/LRRTM3	4
GO:0098948	CC	GO:0098948	intrinsic component of postsynaptic specialization membrane	4/99	78/19550	0.000662314	0.00912823	0.00689946	LRRTM4/PTPRO/LRFN2/LRRTM3	4
GO:0030017	CC	GO:0030017	sarcomere	6/99	211/19550	0.0007166	0.00912823	0.00689946	HOMER1/DMD/CACNA1C/SLC8A1/TNNT2/PAK1	6
GO:0031674	CC	GO:0031674	I band	5/99	141/19550	0.000754967	0.00912823	0.00689946	HOMER1/DMD/CACNA1C/SLC8A1/PAK1	5
GO:0044306	CC	GO:0044306	neuron projection terminus	5/99	141/19550	0.000754967	0.00912823	0.00689946	DMD/LRRK2/SYT1/SLC8A1/KCNC1	5
GO:0005911	CC	GO:0005911	cell-cell junction	9/99	494/19550	0.000903413	0.0104482	0.00789711	AHI1/SHROOM3/EPB41L3/SLC8A1/PAK1/ATP2A2/SDCBP/EIF4G2/CTNNA3	9
GO:0030016	CC	GO:0030016	myofibril	6/99	231/19550	0.00114512	0.0126918	0.00959293	HOMER1/DMD/CACNA1C/SLC8A1/TNNT2/PAK1	6
GO:0044754	CC	GO:0044754	autolysosome	2/99	11/19550	0.00135525	0.0139444	0.0105397	LRRK2/FTL	2
GO:0043292	CC	GO:0043292	contractile fiber	6/99	239/19550	0.00136299	0.0139444	0.0105397	HOMER1/DMD/CACNA1C/SLC8A1/TNNT2/PAK1	6
GO:0098978	CC	GO:0098978	glutamatergic synapse	7/99	338/19550	0.0016589	0.0163432	0.0123528	LRRTM4/HOMER1/PTPRO/LRRK2/SYT1/RAB11A/LRRTM3	7
GO:0005912	CC	GO:0005912	adherens junction	5/99	170/19550	0.00173567	0.0164888	0.0124629	AHI1/SHROOM3/SDCBP/EIF4G2/CTNNA3	5
GO:0005802	CC	GO:0005802	trans-Golgi network	6/99	259/19550	0.00204635	0.0184211	0.0139233	LRRK2/RAB11A/SCAMP5/DENND5A/AP1S2/TMEM165	6
GO:0014704	CC	GO:0014704	intercalated disc	3/99	50/19550	0.00207756	0.0184211	0.0139233	SLC8A1/PAK1/CTNNA3	3
GO:0030672	CC	GO:0030672	synaptic vesicle membrane	4/99	109/19550	0.0022924	0.0190556	0.0144029	SV2B/LRRK2/SYT1/SCAMP5	4
GO:0099501	CC	GO:0099501	exocytic vesicle membrane	4/99	109/19550	0.0022924	0.0190556	0.0144029	SV2B/LRRK2/SYT1/SCAMP5	4
GO:0030673	CC	GO:0030673	axolemma	2/99	15/19550	0.00255337	0.0205817	0.0155564	EPB41L3/KCNC1	2
GO:0005767	CC	GO:0005767	secondary lysosome	2/99	17/19550	0.00328549	0.0257041	0.0194281	LRRK2/FTL	2
GO:0043034	CC	GO:0043034	costamere	2/99	18/19550	0.00368402	0.0279985	0.0211623	HOMER1/DMD	2
GO:0150034	CC	GO:0150034	distal axon	6/99	294/19550	0.00382877	0.0282903	0.0213829	PTPRO/LRRK2/SLC8A1/DSCAM/KCNC1/MAP1B	6
GO:0008021	CC	GO:0008021	synaptic vesicle	5/99	206/19550	0.00397423	0.0285715	0.0215954	SV2B/LRRK2/SYT1/SCAMP5/MT3	5
GO:0030658	CC	GO:0030658	transport vesicle membrane	5/99	212/19550	0.00448657	0.031406	0.0237378	SV2B/LRRK2/SYT1/SCAMP5/AP1S2	5
GO:0030133	CC	GO:0030133	transport vesicle	7/99	412/19550	0.00496038	0.0324831	0.024552	SV2B/LRRK2/SYT1/RAB11A/SCAMP5/AP1S2/MT3	7
GO:0044304	CC	GO:0044304	main axon	3/99	68/19550	0.00497471	0.0324831	0.024552	EPB41L3/KCNC1/MAP1B	3
GO:0099522	CC	GO:0099522	cytosolic region	2/99	21/19550	0.0050068	0.0324831	0.024552	HOMER1/LRRK2	2
GO:0031252	CC	GO:0031252	cell leading edge	7/99	422/19550	0.00563995	0.0346205	0.0261674	LDB2/RAPH1/PTPRO/EPB41L3/PAK1/KCNC1/CTNNA3	7
GO:0070382	CC	GO:0070382	exocytic vesicle	5/99	224/19550	0.00564981	0.0346205	0.0261674	SV2B/LRRK2/SYT1/SCAMP5/MT3	5
GO:0044291	CC	GO:0044291	cell-cell contact zone	3/99	72/19550	0.00583458	0.0346205	0.0261674	SLC8A1/PAK1/CTNNA3	3
GO:0030055	CC	GO:0030055	cell-substrate junction	7/99	425/19550	0.00585684	0.0346205	0.0261674	DMD/PAK1/HSP90B1/YWHAQ/MARCKS/SDCBP/HNRNPK	7
GO:0044325	MF	GO:0044325	transmembrane transporter binding	7/95	133/18368	5.79444e-06	0.0016688	0.00150655	HOMER1/LRRK2/SLC8A1/KCNC1/YWHAQ/ATP2A2/GRINA	7
GO:0003779	MF	GO:0003779	actin binding	10/95	441/18368	9.40534e-05	0.0135437	0.0122269	DMD/SHROOM3/EPB41L3/LRRK2/TNNT2/EPB41L1/MARCKS/CTNNA3/MAP1B/KLHL5	10

## Sheet: Table S7
Supplementary Table S7. KEGG enrichment analysis of the overlapping differentially expressed genes.
KEGG pathway	ID	Description	GeneRatio	BgRatio	pvalue	p.adjust	qvalue	geneID	Count
hsa05412	hsa05412	Arrhythmogenic right ventricular cardiomyopathy	5/44	77/8292	4.95634e-05	0.00692595	0.0058923	DMD/CACNA1C/SLC8A1/ATP2A2/CTNNA3	5
hsa05410	hsa05410	Hypertrophic cardiomyopathy	5/44	90/8292	0.000104764	0.00692595	0.0058923	DMD/CACNA1C/SLC8A1/TNNT2/ATP2A2	5
hsa05414	hsa05414	Dilated cardiomyopathy	5/44	96/8292	0.000142314	0.00692595	0.0058923	DMD/CACNA1C/SLC8A1/TNNT2/ATP2A2	5
hsa04260	hsa04260	Cardiac muscle contraction	4/44	87/8292	0.00111448	0.0366087	0.0311451	CACNA1C/SLC8A1/TNNT2/ATP2A2	4
hsa04261	hsa04261	Adrenergic signaling in cardiomyocytes	5/44	154/8292	0.00125372	0.0366087	0.0311451	CACNA1C/SLC8A1/TNNT2/ATP2A2/CREB5	5

## Sheet: Table S8
Supplementary Table S8. Identification of synaptic plasticity-related hub genes.
Method	Identified gene	Overlapping hub gene
Least absolute shrinkage and selection operator (LASSO)	CASKIN1	CASKIN1,CSTB
	CSTB
	RCN2
	MPPED2
	PEA15
	FTL
	LRRTM3
Support vector machine-recursive feature elimination (SVM-RFE)	CASKIN1
	CSTB
	DENND5A
	ASAP1
Random forest (RF)	LRRTM3
	CSTB
	CCPG1
	PLAGL1
	ASAP1
	KLHL5
	CASKIN1
	TRERF1
	ATP2A2
	ATP6V1B2
	EPB41L3
	EFHD2
	MPPED2
	UBE2E2
	SEMA6B
	TTYH3

## Sheet: Table S9
Supplementary Table S9. Gene set variation analysis of 50 Hallmark signaling pathways between the MDD group and the control group
Hallmark signaling pathway	GSM936718	GSM936720	GSM936722	GSM936724	GSM936726	GSM936728	GSM936730	GSM936732	GSM936734	GSM936736	GSM936738	GSM936740	GSM936742	GSM936744	GSM936746	GSM936748	GSM936750	GSM936752
HALLMARK_ADIPOGENESIS	0.232438	-0.169009	-0.21324	0.263435	-0.219842	0.233307	-0.0999742	0.246416	0.315168	-0.330328	-0.134398	-0.305982	-0.0675856	-0.329989	-0.241493	-0.223906	-0.246112	0.167258
HALLMARK_ALLOGRAFT_REJECTION	-0.2805	-0.458165	-0.364023	-0.321227	-0.438261	-0.383268	-0.471706	-0.452645	-0.230078	-0.361471	-0.432063	-0.477633	-0.448422	-0.499726	-0.520012	-0.381952	-0.438647	-0.383165
HALLMARK_ANDROGEN_RESPONSE	0.240609	-0.3125	-0.121458	0.328679	0.129565	0.112053	-0.241025	0.299544	0.372421	-0.21464	-0.244371	-0.379259	-0.380128	-0.08008	0.0188165	-0.247372	-0.183726	-0.0456959
HALLMARK_ANGIOGENESIS	0.237217	-0.0959197	-0.260281	0.394054	-0.159854	0.165069	0.193229	0.426204	0.26428	0.059419	-0.136103	-0.388338	-0.091916	-0.251642	-0.300228	0.0507967	-0.424776	0.0736809
HALLMARK_APICAL_JUNCTION	-0.169025	-0.0494944	-0.0995894	0.0173571	-0.128459	-0.128116	-0.1643	-0.0274117	0.0267274	-0.334901	-0.175729	-0.181887	-0.0025021	-0.0884489	-0.25323	-0.124859	-0.316854	-0.183409
HALLMARK_APICAL_SURFACE	-0.239814	-0.179511	0.126927	0.224747	-0.0378654	-0.228566	0.0442183	0.0817812	0.0379928	-0.12072	-0.0121089	0.134051	-0.0513131	-0.0792051	-0.258973	-0.0451278	-0.370453	0.103257
HALLMARK_APOPTOSIS	0.119459	-0.14957	-0.162536	0.0569637	-0.035	-0.012786	-0.256085	0.101512	0.169645	-0.25595	-0.303103	-0.379315	-0.224437	-0.350885	-0.236538	-0.299033	-0.383481	0.0484348
HALLMARK_BILE_ACID_METABOLISM	0.0633351	-0.225265	-0.11432	0.244751	-0.0936985	-0.043906	-0.0491781	0.121191	0.367357	-0.130975	-0.010879	-0.110691	-0.0906276	-0.254442	-0.0442494	-0.134901	-0.261594	0.209237
HALLMARK_CHOLESTEROL_HOMEOSTASIS	0.159409	-0.0904944	-0.0897833	0.315417	-0.31314	0.198579	-0.234153	0.199162	0.37851	-0.389776	-0.0622357	-0.363382	-0.0971126	-0.365343	-0.364742	-0.171392	-0.365692	0.246698
HALLMARK_COAGULATION	-0.0315277	-0.20532	-0.390542	0.0457734	-0.142992	-0.121954	-0.0395857	0.0176309	0.0614211	-0.156236	-0.227346	-0.137412	-0.161757	-0.175723	-0.310245	-0.162754	-0.360536	-0.0461848
HALLMARK_COMPLEMENT	0.108851	-0.247523	-0.366609	0.0777282	-0.148077	0.0716152	-0.262469	0.0086438	0.189926	-0.306456	-0.330762	-0.404854	-0.243852	-0.385595	-0.304161	-0.236742	-0.423002	-0.0537358
HALLMARK_DNA_REPAIR	-0.015975	-0.445689	0.170777	0.326201	-0.347603	0.00617005	-0.2365	0.35997	0.306475	-0.303062	-0.265063	-0.13107	-0.0515326	-0.284291	-0.18012	-0.0640112	-0.346331	0.332371
HALLMARK_E2F_TARGETS	-0.0165186	-0.362343	0.238695	-0.0121251	-0.214374	-0.01336	-0.245953	0.134858	0.286471	-0.358847	-0.455259	-0.113984	-0.116699	-0.28095	0.109429	-0.275397	-0.301484	0.285574
HALLMARK_EPITHELIAL_MESENCHYMAL_TRANSITION	-0.0228853	-0.114466	-0.365108	0.208855	0.0622924	-0.0448109	0.110319	0.173297	0.0636862	0.204965	0.053338	0.0248469	-0.0989749	-0.125301	-0.136448	-0.0184149	-0.309137	-0.00904875
HALLMARK_ESTROGEN_RESPONSE_EARLY	-0.0334761	-0.103422	-0.239487	0.192825	-0.187495	-0.0655559	-0.0446047	0.0679414	0.0715083	-0.0430595	-0.0260007	-0.0996566	-0.192019	-0.196192	-0.180613	-0.142401	-0.20577	-0.10803
HALLMARK_ESTROGEN_RESPONSE_LATE	-0.0423496	-0.141361	-0.173356	0.170406	-0.109177	-0.0452907	-0.0664378	0.14674	0.0833915	-0.0352698	-0.144119	-0.228107	-0.207521	-0.176611	-0.250546	-0.24177	-0.221981	-0.00954662
HALLMARK_FATTY_ACID_METABOLISM	0.197031	-0.201524	-0.224695	0.284929	-0.180342	0.172589	-0.235806	0.26566	0.340042	-0.249683	-0.29925	-0.213568	-0.155372	-0.349197	-0.217985	0.0235681	-0.233418	0.115232
HALLMARK_G2M_CHECKPOINT	0.0895427	-0.318833	0.197004	0.121043	-0.15284	0.0886117	-0.147387	0.174166	0.392468	-0.277375	-0.382263	-0.232046	-0.00391372	-0.305292	0.207103	-0.19313	-0.263178	0.320599
HALLMARK_GLYCOLYSIS	0.0809672	-0.189072	-0.133975	0.138628	-0.105985	0.135992	-0.000358348	0.20029	0.224539	-0.344156	-0.243916	-0.154318	-0.0250361	-0.202193	-0.206332	-0.168412	-0.239623	0.206939
HALLMARK_HEDGEHOG_SIGNALING	0.290679	-0.0093777	-0.137858	0.160537	-0.103346	-0.0980682	0.0162371	0.207435	0.469792	-0.24677	0.00278107	-0.166305	-0.0425101	-0.131598	-0.271507	-0.134649	-0.0663017	0.145724
HALLMARK_HEME_METABOLISM	0.00671441	-0.191669	-0.162985	0.28603	-0.0706732	-0.0532174	-0.0454181	0.224847	0.155309	-0.225832	-0.221795	-0.241795	-0.264695	-0.0633208	-0.092708	-0.301236	-0.201251	-0.0188543
HALLMARK_HYPOXIA	0.0917473	-0.103113	-0.223335	0.108988	-0.0989724	-0.0274008	0.0697366	0.179601	0.148114	-0.154758	-0.220596	-0.232417	-0.165473	-0.185665	-0.212788	-0.277497	-0.156635	0.0115528
HALLMARK_IL2_STAT5_SIGNALING	0.115135	-0.243991	-0.0887267	0.216641	-0.22285	0.11255	-0.137614	0.11589	0.209204	-0.311362	-0.194815	-0.294235	-0.283136	-0.139885	-0.212605	-0.191222	-0.296202	0.0104595
HALLMARK_IL6_JAK_STAT3_SIGNALING	0.193196	-0.28202	-0.215253	0.0899189	-0.063341	0.212107	-0.27083	-0.081077	0.129031	-0.284684	-0.122767	-0.355007	-0.309466	-0.399211	-0.389609	-0.305938	-0.442871	-0.185431
HALLMARK_INFLAMMATORY_RESPONSE	0.198112	-0.261274	-0.21428	0.214188	-0.0275975	0.176234	-0.20621	0.0451666	0.164604	-0.216213	-0.212233	-0.373949	-0.235706	-0.40355	-0.266127	-0.13642	-0.385015	-0.0814596
HALLMARK_INTERFERON_ALPHA_RESPONSE	0.0881552	-0.510223	0.0263427	-0.287226	-0.381446	0.0482304	-0.390918	-0.333129	-0.174983	-0.462416	-0.558734	-0.482979	-0.248975	-0.514278	-0.488715	-0.182051	-0.536982	-0.452321
HALLMARK_INTERFERON_GAMMA_RESPONSE	0.103069	-0.450651	-0.158277	-0.292952	-0.396751	0.0697698	-0.429455	-0.368968	-0.109983	-0.418572	-0.473429	-0.509309	-0.286791	-0.512873	-0.490572	-0.238277	-0.456978	-0.38623
HALLMARK_KRAS_SIGNALING_DN	-0.186476	0.00719595	-0.139988	-0.105097	-0.154173	-0.070371	0.014278	-0.0503168	-0.128597	-0.0545434	-0.00013117	-6.65535e-05	0.0771213	-0.089997	-0.317256	-0.00470335	-0.127881	-0.0919685
HALLMARK_KRAS_SIGNALING_UP	0.0603886	-0.153415	-0.100169	0.190054	-0.0301104	-0.11471	-0.152634	0.0831485	0.249114	-0.0930608	-0.151689	-0.231779	-0.162827	-0.233201	-0.210489	-0.244764	-0.28545	-0.173652
HALLMARK_MITOTIC_SPINDLE	0.0787937	-0.25799	0.0977602	0.0507454	-0.126382	0.14597	-0.196896	0.130721	0.233805	-0.360433	-0.292049	-0.259806	-0.272368	-0.184841	0.0472108	-0.171745	-0.33802	0.0311901
HALLMARK_MTORC1_SIGNALING	0.27514	-0.280928	-0.0872524	0.248597	-0.142906	0.146466	-0.241702	0.357538	0.430257	-0.372371	-0.338538	-0.413102	-0.209826	-0.313759	-0.174349	-0.324413	-0.331926	0.26993
HALLMARK_MYC_TARGETS_V1	0.0295447	-0.471741	0.135013	0.133715	-0.297981	-0.239879	-0.243721	0.128855	0.342693	-0.330426	-0.374727	-0.27125	-0.38529	-0.383011	-0.201683	-0.332546	-0.357194	0.192126
HALLMARK_MYC_TARGETS_V2	-0.234062	-0.376593	0.503654	0.275505	-0.401794	-0.0789991	0.208032	0.139628	0.234306	-0.375305	-0.0739744	0.25371	-0.0757953	-0.220737	-0.116248	-0.0506864	-0.485833	0.198252
HALLMARK_MYOGENESIS	-0.129031	-0.100933	-0.16589	0.0647517	-0.182878	0.0126136	0.136	0.045861	-0.0429749	-0.0967543	0.135368	0.0173299	0.106856	-0.000836701	-0.316462	-0.0749547	-0.237183	-0.0461282
HALLMARK_NOTCH_SIGNALING	0.293865	-0.291014	-0.22963	0.27835	-0.0455628	0.295357	-0.318728	0.183233	0.18826	-0.0474279	-0.0325245	-0.113346	-0.308673	-0.341932	-0.421069	0.072182	-0.147247	-0.0821349
HALLMARK_OXIDATIVE_PHOSPHORYLATION	0.251741	-0.406721	-0.299187	0.223151	-0.315156	0.0854003	-0.301163	0.229518	0.333104	-0.37504	-0.319489	-0.386981	-0.309543	-0.446858	-0.259361	-0.0548951	-0.00385571	0.135602
HALLMARK_P53_PATHWAY	-0.0547771	-0.131444	-0.202186	0.235851	-0.0923597	-0.118916	-0.0180319	0.203391	0.20996	-0.273432	-0.0934249	-0.170262	-0.128326	-0.163327	-0.272386	-0.164484	-0.292793	0.199741
HALLMARK_PANCREAS_BETA_CELLS	-0.162326	-0.0315111	-0.0765113	-0.132843	-0.0873445	-0.112255	0.246203	-0.325437	-0.160051	0.0752168	-0.0680232	-0.13447	-0.224614	-0.353164	0.153086	0.0103598	-0.125686	-0.157984
HALLMARK_PEROXISOME	0.200885	-0.287936	-0.105458	0.280746	-0.133716	0.0911471	-0.124277	0.229267	0.276548	-0.246159	-0.286582	-0.295013	-0.221267	-0.218676	-0.262042	-0.227935	-0.331561	0.246993
HALLMARK_PI3K_AKT_MTOR_SIGNALING	0.173479	-0.200082	-0.106741	0.221249	-0.128725	0.0481517	-0.0764402	0.121214	0.193879	-0.272979	-0.244629	-0.352303	-0.36182	-0.293065	-0.248169	-0.353624	-0.34757	-0.0552593
HALLMARK_PROTEIN_SECRETION	0.495202	-0.317372	-0.223984	0.3006	0.215238	0.207651	-0.226431	0.273144	0.443119	-0.192946	-0.476261	-0.345185	-0.346966	-0.321999	0.152784	-0.296011	-0.301625	0.081949
HALLMARK_REACTIVE_OXYGEN_SPECIES_PATHWAY	0.190755	-0.165738	-0.415498	0.11259	-0.339824	0.270523	-0.173553	0.218979	0.142563	-0.495019	-0.278489	-0.306963	-0.134231	-0.457669	-0.588978	-0.325848	-0.388168	-0.0770516
HALLMARK_SPERMATOGENESIS	-0.0333703	-0.220764	-0.151653	0.0431277	-0.162795	-0.10626	-0.124216	0.0982782	0.136467	-0.107024	-0.0291767	-0.0556284	-0.0649348	-0.0933132	-0.030302	-0.073159	-0.19094	0.0739043
HALLMARK_TGF_BETA_SIGNALING	0.0497702	-0.283197	-0.0647985	0.241655	-0.236152	-0.197086	0.0247673	0.294868	0.314631	-0.275839	-0.32919	-0.181032	-0.358033	-0.153653	0.00518439	-0.236247	-0.392077	-0.0798889
HALLMARK_TNFA_SIGNALING_VIA_NFKB	0.224945	-0.167141	-0.356196	0.128538	-0.154769	0.0154246	-0.249273	0.00606917	0.204669	-0.0044827	-0.130718	-0.339553	-0.282377	-0.413468	-0.294004	-0.304162	-0.397582	-0.103311
HALLMARK_UNFOLDED_PROTEIN_RESPONSE	0.249082	-0.355279	0.184962	0.269824	-0.301407	-0.00124192	0.0532071	0.335603	0.344727	-0.300792	-0.262088	-0.211678	-0.252135	-0.253136	-0.0514755	-0.14845	-0.364052	0.322682
HALLMARK_UV_RESPONSE_DN	0.0351444	-0.288809	0.0657013	0.176665	-0.0753889	-0.315234	-0.0545285	0.178219	0.268049	-0.0222958	-0.283648	-0.166706	-0.32008	-0.285728	0.20528	-0.0840322	-0.274974	-0.0700662
HALLMARK_UV_RESPONSE_UP	-0.0829629	-0.261986	-0.270059	0.0251099	-0.294068	0.0349238	-0.258547	0.0717511	-0.00230525	-0.263342	-0.238137	-0.237988	-0.250771	-0.239112	-0.374384	-0.291478	-0.40429	0.0497258
HALLMARK_WNT_BETA_CATENIN_SIGNALING	-0.183228	-0.312682	0.136396	0.0571435	-0.305618	-0.169696	-0.169745	0.102268	-0.0750208	-0.388415	-0.210948	-0.204842	-0.268357	-0.257635	-0.240363	-0.0924356	-0.235386	-0.25045
HALLMARK_XENOBIOTIC_METABOLISM	0.0744825	-0.209042	-0.298758	0.173147	-0.237371	0.11626	-0.213295	0.161914	0.157877	-0.170889	-0.204805	-0.209382	-0.158834	-0.32177	-0.348984	-0.19863	-0.262545	0.107511

## Sheet: Table S10
Supplementary Table S10. Gene set enrichment analysis of KEGG pathways between the MDD group and the control group
KEGG pathway	ID	Description	setSize	enrichmentScore	NES	pvalue	p.adjust	qvalues	rank	leading_edge	core_enrichment
KEGG_OLFACTORY_TRANSDUCTION	KEGG_OLFACTORY_TRANSDUCTION	KEGG_OLFACTORY_TRANSDUCTION	372	-0.466227	-1.88052	0.00107066	0.0214352	0.0112817	6729	tags=27%, list=19%, signal=22%	OR5B21/OR13C2/PDE1C/OR10AG1/OR4N4/OR7C1/OR11H4/OR7G2/OR2K2/OR6S1/OR6C68/OR5L1/OR4C11/OR52I2/ADCY3/OR4F6/OR1N1/OR10H2/OR52L1/OR5A2/OR2T1/OR56A1/OR4C46/OR10X1/OR7G1/OR9Q2/OR52I1/CLCA1/OR4S2/OR13G1/OR2T27/OR4N2/OR2M4/OR2AE1/OR51I2/OR52H1/OR8I2/OR5D18/OR5B3/OR1J2/OR6C6/OR51M1/OR13C8/OR5B12/OR2B11/OR10A3/OR52M1/OR52N5/OR4C16/OR6C76/OR1N2/OR4P4/OR4D2/OR4K14/OR52E2/OR13C3/OR8U8/OR4E2/OR52J3/OR6X1/OR4A47…
KEGG_NON_HOMOLOGOUS_END_JOINING	KEGG_NON_HOMOLOGOUS_END_JOINING	KEGG_NON_HOMOLOGOUS_END_JOINING	12	0.793156	2.00046	0.00252525	0.0214352	0.0112817	4631	tags=67%, list=13%, signal=58%	POLL/XRCC5/NHEJ1/XRCC4/RAD50/POLM/FEN1/PRKDC
KEGG_PENTOSE_PHOSPHATE_PATHWAY	KEGG_PENTOSE_PHOSPHATE_PATHWAY	KEGG_PENTOSE_PHOSPHATE_PATHWAY	26	0.578142	1.80184	0.00285714	0.0214352	0.0112817	3438	tags=31%, list=10%, signal=28%	PGM2/PRPS2/TALDO1/ALDOA/PGD/RPE/H6PD/PGM1
KEGG_RNA_POLYMERASE	KEGG_RNA_POLYMERASE	KEGG_RNA_POLYMERASE	27	0.589608	1.84303	0.00302115	0.0214352	0.0112817	4784	tags=33%, list=14%, signal=29%	POLR3H/POLR3GL/POLR1D/POLR2F/POLR2B/POLR3F/POLR3B/POLR2K/POLR2C
KEGG_THYROID_CANCER	KEGG_THYROID_CANCER	KEGG_THYROID_CANCER	29	0.584775	1.85957	0.00304878	0.0214352	0.0112817	7004	tags=48%, list=20%, signal=39%	TPR/MAPK1/MAP2K2/CCND1/TFG/NRAS/MYC/CCDC6/MAPK3/MAP2K1/RXRB/KRAS/TPM3/TP53
KEGG_PRION_DISEASES	KEGG_PRION_DISEASES	KEGG_PRION_DISEASES	35	0.569816	1.92893	0.00306748	0.0214352	0.0112817	5065	tags=43%, list=14%, signal=37%	EGR1/IL1B/HSPA1A/ELK1/STIP1/BAX/PRNP/C5/MAPK1/C1QB/PRKACA/MAP2K2/MAPK3/MAP2K1/LAMC1
KEGG_PROTEASOME	KEGG_PROTEASOME	KEGG_PROTEASOME	43	0.600448	2.13921	0.00306748	0.0214352	0.0112817	7944	tags=53%, list=23%, signal=41%	PSME2/PSMA2/PSME1/PSMA4/PSMC4/POMP/PSMB2/PSMD6/PSMA5/PSMB8/PSMD3/PSMB9/PSMA1/PSMB5/PSMA3/PSMD2/PSME3/PSMB10/PSMB1/PSMD13/PSMD1/PSMD8/PSMD14
KEGG_TYPE_I_DIABETES_MELLITUS	KEGG_TYPE_I_DIABETES_MELLITUS	KEGG_TYPE_I_DIABETES_MELLITUS	43	0.557349	1.98565	0.00306748	0.0214352	0.0112817	3238	tags=40%, list=9%, signal=36%	IL1B/HLA-DRB5/HLA-DRA/HLA-DRB4/HLA-DQA1/HLA-DRB1/HLA-F/HLA-DRB3/TNF/HLA-DPA1/HLA-E/HLA-A/FAS/HLA-G/HLA-DPB1/HLA-DMB/IL12A
KEGG_VALINE_LEUCINE_AND_ISOLEUCINE_DEGRADATION	KEGG_VALINE_LEUCINE_AND_ISOLEUCINE_DEGRADATION	KEGG_VALINE_LEUCINE_AND_ISOLEUCINE_DEGRADATION	43	0.509293	1.81445	0.00306748	0.0214352	0.0112817	8635	tags=49%, list=25%, signal=37%	HMGCS1/IL4I1/BCAT1/ACADM/PCCB/ALDH2/ACAT1/HADHB/ACAA1/HIBADH/ABAT/ACADS/BCKDHB/DLD/HMGCS2/ALDH9A1/HADHA/MCCC1/ALDH1B1/MCCC2/ECHS1
KEGG_ASTHMA	KEGG_ASTHMA	KEGG_ASTHMA	30	0.603053	1.94254	0.00307692	0.0214352	0.0112817	3059	tags=50%, list=9%, signal=46%	HLA-DRB5/HLA-DRA/HLA-DRB4/HLA-DQA1/FCER1G/HLA-DRB1/HLA-DRB3/TNF/HLA-DPA1/RNASE3/MS4A2/CD40/FCER1A/HLA-DPB1/HLA-DMB
KEGG_AMINO_SUGAR_AND_NUCLEOTIDE_SUGAR_METABOLISM	KEGG_AMINO_SUGAR_AND_NUCLEOTIDE_SUGAR_METABOLISM	KEGG_AMINO_SUGAR_AND_NUCLEOTIDE_SUGAR_METABOLISM	42	0.633676	2.23796	0.00308642	0.0214352	0.0112817	4354	tags=50%, list=12%, signal=44%	HEXB/NPL/GNPDA1/PGM2/NAGK/HK3/CMAS/RENBP/GMDS/HK1/GFPT1/CYB5R3/NANS/UXS1/GALE/NANP/PGM1/GMPPB/GALT/GMPPA/CYB5R1
KEGG_LYSINE_DEGRADATION	KEGG_LYSINE_DEGRADATION	KEGG_LYSINE_DEGRADATION	39	0.553607	1.90675	0.003125	0.0214352	0.0112817	6725	tags=36%, list=19%, signal=29%	SETDB1/SETD7/ALDH2/SETDB2/PLOD1/ACAT1/SETD1B/SUV39H2/TMLHE/AASDHPPT/NSD1/SETD2/ALDH9A1/PLOD2
KEGG_FRUCTOSE_AND_MANNOSE_METABOLISM	KEGG_FRUCTOSE_AND_MANNOSE_METABOLISM	KEGG_FRUCTOSE_AND_MANNOSE_METABOLISM	32	0.539758	1.76093	0.0031348	0.0214352	0.0112817	10588	tags=56%, list=30%, signal=39%	SORD/HK3/ALDOA/GMDS/HK1/KHK/PFKFB4/GMPPB/GMPPA/MTMR6/PMM2/PFKM/TPI1/HK2/FPGT/PFKFB3/AKR1B1/PFKFB1
KEGG_ALLOGRAFT_REJECTION	KEGG_ALLOGRAFT_REJECTION	KEGG_ALLOGRAFT_REJECTION	37	0.516595	1.76002	0.00314465	0.0214352	0.0112817	4399	tags=51%, list=13%, signal=45%	HLA-DRB5/HLA-DRA/HLA-DRB4/HLA-DQA1/HLA-DRB1/HLA-F/HLA-DRB3/TNF/HLA-DPA1/HLA-E/HLA-A/CD40/FAS/HLA-G/HLA-DPB1/HLA-DMB/IL12A/HLA-DMA/PRF1
KEGG_CYTOSOLIC_DNA_SENSING_PATHWAY	KEGG_CYTOSOLIC_DNA_SENSING_PATHWAY	KEGG_CYTOSOLIC_DNA_SENSING_PATHWAY	49	0.599396	2.16632	0.00344828	0.0214352	0.0112817	3891	tags=35%, list=11%, signal=31%	IL1B/CXCL10/POLR3H/POLR3GL/POLR1D/TBK1/CASP1/NFKBIA/PYCARD/IL18/ZBP1/POLR3F/RIPK3/RELA/POLR3B/IKBKE/ADAR
KEGG_PATHOGENIC_ESCHERICHIA_COLI_INFECTION	KEGG_PATHOGENIC_ESCHERICHIA_COLI_INFECTION	KEGG_PATHOGENIC_ESCHERICHIA_COLI_INFECTION	51	0.509208	1.85563	0.0034965	0.0214352	0.0112817	5218	tags=47%, list=15%, signal=40%	ARPC1B/YWHAQ/TUBB1/RHOA/ARPC4/CD14/KRT18/ACTG1/ACTB/TLR5/TUBA1A/ARHGEF2/WAS/ROCK1/ITGB1/ARPC1A/ARPC3/ROCK2/TUBA1B/TUBB/ABL1/LY96/HCLS1/ARPC2
KEGG_VIBRIO_CHOLERAE_INFECTION	KEGG_VIBRIO_CHOLERAE_INFECTION	KEGG_VIBRIO_CHOLERAE_INFECTION	52	0.55844	2.04838	0.00352113	0.0214352	0.0112817	5616	tags=46%, list=16%, signal=39%	ATP6V1B2/ACTG1/ACTB/KDELR2/ATP6V1H/SEC61B/ATP6V0D1/KDELR1/ATP6V1D/ATP6V0B/PRKCB/ATP6V1A/KCNQ1/PRKACA/ATP6AP1/ATP6V0E1/ATP6V1G1/ATP6V1E1/ARF1/SEC61G/TCIRG1/ATP6V0A1/SEC61A1/ATP6V1F
KEGG_RNA_DEGRADATION	KEGG_RNA_DEGRADATION	KEGG_RNA_DEGRADATION	54	0.508753	1.88926	0.0035461	0.0214352	0.0112817	6172	tags=39%, list=18%, signal=32%	CNOT6L/XRN2/CNOT8/DCP2/WDR61/PATL1/ZCCHC7/LSM6/EDC4/ENO1/C1D/EXOSC3/CNOT7/XRN1/PAPOLA/DCP1A/LSM5/PAPOLG/EDC3/CNOT6/PARN
KEGG_SYSTEMIC_LUPUS_ERYTHEMATOSUS	KEGG_SYSTEMIC_LUPUS_ERYTHEMATOSUS	KEGG_SYSTEMIC_LUPUS_ERYTHEMATOSUS	54	0.513761	1.90786	0.0035461	0.0214352	0.0112817	3059	tags=39%, list=9%, signal=36%	HLA-DRB5/HLA-DRA/HLA-DRB4/HLA-DQA1/FCGR2A/C2/HLA-DRB1/HLA-DRB3/TNF/HLA-DPA1/FCGR3A/TRIM21/FCGR2C/ELANE/SNRPD3/ACTN1/CD40/C5/C1QB/HLA-DPB1/HLA-DMB
KEGG_EPITHELIAL_CELL_SIGNALING_IN_HELICOBACTER_PYLORI_INFECTION	KEGG_EPITHELIAL_CELL_SIGNALING_IN_HELICOBACTER_PYLORI_INFECTION	KEGG_EPITHELIAL_CELL_SIGNALING_IN_HELICOBACTER_PYLORI_INFECTION	64	0.547048	2.11635	0.00364964	0.0214352	0.0112817	6491	tags=48%, list=19%, signal=40%	ATP6V1B2/SRC/JAM3/PAK1/LYN/CSK/GIT1/ATP6V1H/ADAM17/ATP6V0D1/NFKBIA/ATP6V1D/ATP6V0B/CASP3/ATP6V1A/RAC1/NOD1/ATP6AP1/ATP6V0E1/ATP6V1G1/RELA/ADAM10/ATP6V1E1/CXCL1/PTPN11/TCIRG1/ATP6V0A1/ATP6V1F/MAPK14/MAPK8/PLCG2
KEGG_NOD_LIKE_RECEPTOR_SIGNALING_PATHWAY	KEGG_NOD_LIKE_RECEPTOR_SIGNALING_PATHWAY	KEGG_NOD_LIKE_RECEPTOR_SIGNALING_PATHWAY	56	0.624087	2.31075	0.00369004	0.0214352	0.0112817	7887	tags=62%, list=23%, signal=48%	CCL2/IL1B/NLRC4/CASP1/HSP90B1/TNF/NLRP3/MEFV/NOD2/NFKBIA/PYCARD/CARD6/IL18/MAPK1/NLRP1/NOD1/BIRC2/RELA/CXCL1/MAPK3/CASP5/CCL13/HSP90AB1/CCL8/HSP90AA1/CARD9/MAPK14/MAPK8/PYDC1/CASP8/TRAF6/IL6/MAPK9/XIAP/IKBKB
KEGG_ACUTE_MYELOID_LEUKEMIA	KEGG_ACUTE_MYELOID_LEUKEMIA	KEGG_ACUTE_MYELOID_LEUKEMIA	57	0.477306	1.76988	0.00373134	0.0214352	0.0112817	4440	tags=39%, list=13%, signal=34%	FLT3/STAT3/CEBPA/JUP/SPI1/PML/PIM1/PIK3CB/STAT5A/RPS6KB1/MAPK1/MAP2K2/CCND1/RELA/NRAS/MYC/SOS2/GRB2/MTOR/MAPK3/SOS1/MAP2K1
KEGG_ADIPOCYTOKINE_SIGNALING_PATHWAY	KEGG_ADIPOCYTOKINE_SIGNALING_PATHWAY	KEGG_ADIPOCYTOKINE_SIGNALING_PATHWAY	67	0.487368	1.90597	0.00378788	0.0214352	0.0112817	4747	tags=33%, list=14%, signal=28%	TRAF2/ACSL4/CD36/TNFRSF1A/ACSL1/JAK2/STAT3/TNF/NFKBIA/PRKAG1/POMC/ACSL3/CAMKK2/RELA/PCK2/SOCS3/MTOR/IRS1/PTPN11/RXRB/AGRP/PPARGC1A
KEGG_ADHERENS_JUNCTION	KEGG_ADHERENS_JUNCTION	KEGG_ADHERENS_JUNCTION	68	0.522272	2.04246	0.00387597	0.0214352	0.0112817	4019	tags=40%, list=11%, signal=35%	SRC/YES1/CTNNA1/RHOA/ACTG1/ACTB/CTNND1/VCL/WAS/INSR/WASF3/ACTN1/SMAD2/PTPN6/SSX2IP/MAPK1/PTPRF/FER/RAC2/RAC1/CSNK2A1/EP300/SMAD4/CSNK2B/WASF1/NLK/MAPK3
KEGG_LEISHMANIA_INFECTION	KEGG_LEISHMANIA_INFECTION	KEGG_LEISHMANIA_INFECTION	68	0.701684	2.74409	0.00387597	0.0214352	0.0112817	4019	tags=59%, list=11%, signal=52%	NCF1/IL1B/HLA-DRB5/MYD88/HLA-DRA/IFNGR2/TLR2/PTGS2/HLA-DRB4/CR1/HLA-DQA1/FCGR2A/JAK2/HLA-DRB1/HLA-DRB3/FOS/TNF/HLA-DPA1/ITGAM/FCGR3A/FCGR2C/IRAK4/NCF4/STAT1/ELK1/NCF2/NFKBIA/PTPN6/ITGB1/PRKCB/MAPK1/TGFB1/JAK1/HLA-DPB1/HLA-DMB/IL12A/RELA/ITGA4/HLA-DMA/MAPK3
KEGG_B_CELL_RECEPTOR_SIGNALING_PATHWAY	KEGG_B_CELL_RECEPTOR_SIGNALING_PATHWAY	KEGG_B_CELL_RECEPTOR_SIGNALING_PATHWAY	74	0.469672	1.85183	0.00395257	0.0214352	0.0112817	4440	tags=39%, list=13%, signal=34%	PIK3AP1/FOS/VAV2/LYN/DAPP1/NFKBIA/PPP3CA/PTPN6/MALT1/PIK3CB/PRKCB/CR2/MAPK1/LILRB3/RAC2/RAC1/IFITM1/MAP2K2/BLNK/CD72/RELA/NRAS/BTK/SOS2/GRB2/MAPK3/SOS1/PPP3R1/MAP2K1
KEGG_CHRONIC_MYELOID_LEUKEMIA	KEGG_CHRONIC_MYELOID_LEUKEMIA	KEGG_CHRONIC_MYELOID_LEUKEMIA	73	0.448994	1.76106	0.00406504	0.0214352	0.0112817	4614	tags=38%, list=13%, signal=33%	CRKL/CBL/CRK/GAB2/BCL2L1/CDKN1A/NFKBIA/PIK3CB/STAT5A/CTBP1/MAPK1/TGFB1/CTBP2/RB1/MAP2K2/CCND1/RELA/SMAD4/NRAS/MYC/SOS2/GRB2/MAPK3/SOS1/PTPN11/MAP2K1/ABL1/TGFB3
KEGG_PEROXISOME	KEGG_PEROXISOME	KEGG_PEROXISOME	76	0.495671	1.95279	0.00409836	0.0214352	0.0112817	5725	tags=39%, list=16%, signal=33%	ACSL4/ACSL1/FAR2/SOD2/IDH1/HSD17B4/PHYH/GNPAT/CAT/DDO/ACSL3/PEX12/PEX11G/PEX10/AMACR/PRDX1/ACAA1/FAR1/ABCD1/PEX7/SCP2/PRDX5/MLYCD/NUDT19/PEX3/ACOX1/SLC27A2/PECR/IDH2/NOS2
KEGG_GAP_JUNCTION	KEGG_GAP_JUNCTION	KEGG_GAP_JUNCTION	82	0.374963	1.493	0.00411523	0.0214352	0.0112817	6223	tags=40%, list=18%, signal=33%	GNAQ/SRC/TUBB1/EGF/PDGFC/TUBA1A/ADCY7/PDGFRB/PRKCB/MAPK1/PRKACA/GNA11/MAP2K2/MAP2K5/NRAS/TUBA1B/SOS2/GRB2/MAPK3/TUBB/SOS1/PDGFD/PLCB1/MAP2K1/GNAI3/ADCY6/PDGFRA/GNAI2/ITPR1/LPAR1/KRAS/GNAI1/MAPK7
KEGG_VIRAL_MYOCARDITIS	KEGG_VIRAL_MYOCARDITIS	KEGG_VIRAL_MYOCARDITIS	70	0.517524	2.00215	0.00416667	0.0214352	0.0112817	5116	tags=46%, list=15%, signal=39%	EIF4G2/HLA-DRB5/HLA-DRA/HLA-DRB4/HLA-DQA1/ICAM1/HLA-DRB1/HLA-F/HLA-DRB3/HLA-DPA1/ACTG1/ACTB/DAG1/EIF4G3/CYCS/HLA-E/CASP3/HLA-A/CD40/RAC2/HLA-G/RAC1/HLA-DPB1/CCND1/HLA-DMB/EIF4G1/HLA-DMA/CAV1/PRF1/ABL1/CD55/CASP9
KEGG_ANTIGEN_PROCESSING_AND_PRESENTATION	KEGG_ANTIGEN_PROCESSING_AND_PRESENTATION	KEGG_ANTIGEN_PROCESSING_AND_PRESENTATION	78	0.516778	2.03918	0.00421941	0.0214352	0.0112817	5160	tags=42%, list=15%, signal=36%	CTSS/HLA-DRB5/HLA-DRA/HLA-DRB4/HSPA1A/HLA-DQA1/IFI30/B2M/HLA-DRB1/HLA-F/HLA-DRB3/HLA-DPA1/PSME2/PSME1/CIITA/TAP1/HSPA8/HLA-E/HLA-A/RFXAP/CANX/HLA-G/NFYB/HLA-DPB1/HLA-DMB/CD74/CREB1/HLA-DMA/HSPA4/HSP90AB1/HSP90AA1/PSME3/HSPA1B
KEGG_PYRIMIDINE_METABOLISM	KEGG_PYRIMIDINE_METABOLISM	KEGG_PYRIMIDINE_METABOLISM	92	0.457848	1.86593	0.00421941	0.0214352	0.0112817	6859	tags=38%, list=20%, signal=31%	POLR3H/POLR3GL/POLR1D/AK3/CMPK2/UPP1/DCK/DUT/CMPK1/DPYD/NT5C2/POLA2/POLR2F/TXNRD1/UCK2/POLR2B/PRIM2/ENTPD1/POLR3F/POLR3B/RRM2B/NME7/TK2/CDA/POLR2K/DCTD/POLR2C/DHODH/NT5E/POLE4/NME2/POLD2/TYMP/POLR2A/POLR3D
KEGG_APOPTOSIS	KEGG_APOPTOSIS	KEGG_APOPTOSIS	86	0.556912	2.23517	0.00425532	0.0214352	0.0112817	3393	tags=31%, list=10%, signal=28%	TRAF2/IL1B/MYD88/APAF1/TNFRSF1A/CSF2RB/TNFSF10/TNF/IRAK4/TNFRSF10C/PRKAR2B/BCL2L1/BAX/NFKBIA/PPP3CA/CYCS/CASP3/PIK3CB/FAS/IRAK3/CASP7/PRKACA/PRKAR1A/BIRC2/IL1RAP/RELA/PRKAR2A
KEGG_FC_GAMMA_R_MEDIATED_PHAGOCYTOSIS	KEGG_FC_GAMMA_R_MEDIATED_PHAGOCYTOSIS	KEGG_FC_GAMMA_R_MEDIATED_PHAGOCYTOSIS	91	0.598416	2.4224	0.00425532	0.0214352	0.0112817	4019	tags=44%, list=11%, signal=39%	NCF1/ASAP1/ARF6/HCK/FCGR2A/VASP/ARPC1B/GSN/MARCKS/PIP5K1B/PAK1/ASAP2/PRKCD/FCGR3A/CRKL/ARPC4/VAV2/LYN/PLA2G4A/FCGR2C/CRK/CFL1/GAB2/WAS/WASF3/LIMK2/PIK3CB/RPS6KB1/ARPC1A/PRKCB/MAPK1/RAC2/RAC1/ARPC3/AMPH/PIP4K2B/PIP5K1C/LIMK1/WASF1/MAPK3
KEGG_HEMATOPOIETIC_CELL_LINEAGE	KEGG_HEMATOPOIETIC_CELL_LINEAGE	KEGG_HEMATOPOIETIC_CELL_LINEAGE	85	0.518331	2.07246	0.0042735	0.0214352	0.0112817	3446	tags=35%, list=10%, signal=32%	IL1B/HLA-DRB5/HLA-DRA/CD36/HLA-DRB4/CR1/HLA-DRB1/FLT3/HLA-DRB3/CD33/ANPEP/TNF/ITGAM/IL6R/CD14/CD9/ITGA1/GP1BA/CD37/CSF3R/EPOR/CR2/CD2/CD38/CD1A/IL1R2/ITGA5/CD1C/GP5/ITGA4
KEGG_TGF_BETA_SIGNALING_PATHWAY	KEGG_TGF_BETA_SIGNALING_PATHWAY	KEGG_TGF_BETA_SIGNALING_PATHWAY	85	0.453317	1.81251	0.0042735	0.0214352	0.0112817	4785	tags=40%, list=14%, signal=35%	ID1/TNF/RHOA/SKP1/PPP2R1A/PPP2CB/BMP6/ID2/ACVR1/ROCK1/PPP2CA/SMAD2/E2F5/LEFTY1/RBX1/RPS6KB1/MAPK1/TGFB1/BMPR2/FST/LTBP1/E2F4/SMAD1/EP300/CUL1/TFDP1/ROCK2/SMAD4/MYC/ZFYVE16/MAPK3/AMH/TGFB3/RBL2
KEGG_TOLL_LIKE_RECEPTOR_SIGNALING_PATHWAY	KEGG_TOLL_LIKE_RECEPTOR_SIGNALING_PATHWAY	KEGG_TOLL_LIKE_RECEPTOR_SIGNALING_PATHWAY	95	0.477758	1.94696	0.00431034	0.0214352	0.0112817	5706	tags=39%, list=16%, signal=33%	IL1B/CXCL10/MYD88/TLR8/TLR2/TLR7/CXCL9/TLR1/TBK1/FOS/TNF/CD14/TLR5/IRAK4/STAT1/NFKBIA/IFNAR1/PIK3CB/CD40/MAPK1/RAC1/MAP2K2/SPP1/TIRAP/IL12A/RELA/TOLLIP/IKBKE/MAPK3/MAP2K1/LY96/TICAM2/TLR6/TLR3/CXCL11/CD80/MAPK14
KEGG_SPLICEOSOME	KEGG_SPLICEOSOME	KEGG_SPLICEOSOME	111	0.385282	1.62376	0.00444444	0.0214953	0.0113133	5240	tags=27%, list=15%, signal=23%	HNRNPK/HSPA1A/CHERP/SF3B4/SNRPD3/ISY1/PCBP1/LSM6/HSPA8/SNRPA/PPIL1/DDX5/TCERG1/RBMX/PRPF18/SNRPA1/DDX46/RBM8A/PHF5A/CRNKL1/THOC2/SF3B3/TXNL4A/CDC5L/PRPF31/PQBP1/EIF4A3/HSPA1B/LSM5/SNRPE
KEGG_LEUKOCYTE_TRANSENDOTHELIAL_MIGRATION	KEGG_LEUKOCYTE_TRANSENDOTHELIAL_MIGRATION	KEGG_LEUKOCYTE_TRANSENDOTHELIAL_MIGRATION	114	0.418431	1.76919	0.00456621	0.0214953	0.0113133	6920	tags=42%, list=20%, signal=34%	NCF1/ICAM1/VASP/CYBB/JAM3/CTNNA1/ITGAM/RHOA/VAV2/ACTG1/ACTB/CTNND1/NCF4/PTK2/VCL/ROCK1/ACTN1/NCF2/PXN/ITGB1/PIK3CB/MYL12A/PRKCB/MYL12B/RAC2/RAC1/RAP1A/CLDN23/ESAM/ROCK2/ITGA4/MYL2/CLDN2/PTK2B/PTPN11/GNAI3/GNAI2/ACTN2/ACTN3/MAPK14/GNAI1/CYBA/CLDN16/PLCG2/SIPA1/PIK3CA/MYL9/CLDN14
KEGG_LYSOSOME	KEGG_LYSOSOME	KEGG_LYSOSOME	118	0.508996	2.15174	0.0046729	0.0214953	0.0113133	6971	tags=52%, list=20%, signal=42%	CTSS/AP1S2/PPT1/NAGA/SORT1/HEXB/PSAP/NPC2/LAMP3/M6PR/LAPTM5/CD68/SUMF1/ACP2/FUCA1/MCOLN1/AP1B1/CTSZ/ATP6V1H/MAN2B1/CD63/CTSD/ATP6V0D1/ATP6V0B/LAPTM4B/IGF2R/LAMP2/LIPA/CLTB/CTSH/CLTA/ATP6AP1/GLB1/SCARB2/GAA/NEU1/AP4E1/NPC1/AP1M2/GNS/NAGLU/CTSO/AP3S1/SLC11A1/LAMP1/AP3B1/AGA/TCIRG1/GBA/ATP6V0A1/GNPTAB/AP3D1/CLN3/DNASE2/MFSD8/MANBA/AP3B2/LAPTM4A/ASAH1/CTSB/IDUA
KEGG_NEUROTROPHIN_SIGNALING_PATHWAY	KEGG_NEUROTROPHIN_SIGNALING_PATHWAY	KEGG_NEUROTROPHIN_SIGNALING_PATHWAY	125	0.408716	1.74278	0.0049505	0.0222169	0.0116931	7947	tags=45%, list=23%, signal=35%	SORT1/YWHAQ/SH2B3/PRKCD/CRKL/RHOA/PSEN1/CSK/CRK/IRAK4/ARHGDIB/BAX/NFKBIA/PIK3CB/YWHAH/YWHAE/MAPK1/CALM2/IRAK3/RAC1/RAP1A/MAP2K2/KIDINS220/MAP2K5/RELA/NRAS/SOS2/GRB2/IRAK2/MAPK3/IRS1/SOS1/PTPN11/MAP2K1/ABL1/ZNF274/CALM1/FRS2/YWHAG/ARHGDIA/RPS6KA1/MAPK14/KRAS/RPS6KA4/CALM3/MAPK7/MAPK8/PLCG2/PIK3CA/TP53/TRAF6/MAPK9/RAP1B/RPS6KA3/IKBKB/PLCG1
KEGG_UBIQUITIN_MEDIATED_PROTEOLYSIS	KEGG_UBIQUITIN_MEDIATED_PROTEOLYSIS	KEGG_UBIQUITIN_MEDIATED_PROTEOLYSIS	130	0.482884	2.04623	0.00534759	0.0231301	0.0121737	8384	tags=50%, list=24%, signal=38%	UBE2E2/UBE2L6/UBE2B/UBE2D1/SKP1/CBL/FBXO4/PIAS4/UBE2J2/UBE2R2/DET1/UBE2N/MGRN1/PML/CUL4B/ANAPC10/UBE2D3/SOCS1/RBX1/KEAP1/UBE2M/UBE3A/UBR5/UBE2Q1/BIRC2/CUL1/DDB2/UBA6/UBE2W/RCHY1/ERCC8/CDC27/WWP2/SKP2/SOCS3/UBA1/FANCL/CUL7/CUL2/UBA3/PPIL2/UBE2E1/UBE2E3/UBE2J1/BIRC6/UBE2D4/UBE2NL/FZR1/UBE2F/TRIM37/BTRC/UBE2C/UBE3C/NEDD4/TRAF6/UBE2D2/TRIM32/WWP1/XIAP/HUWE1/DDB1/UBE2L3/SMURF1/UBA7/HERC4
KEGG_ALZHEIMERS_DISEASE	KEGG_ALZHEIMERS_DISEASE	KEGG_ALZHEIMERS_DISEASE	141	0.376386	1.62279	0.00540541	0.0231301	0.0121737	7116	tags=38%, list=20%, signal=30%	IL1B/APAF1/TNFRSF1A/GNAQ/ATP2A2/TNF/SNCA/GAPDH/PSEN1/GRIN2D/NDUFA9/ADAM17/SDHB/CDK5R1/COX7A2L/PPP3CA/CYCS/NCSTN/PSEN2/CASP3/FAS/ATF6/MAPK1/CALM2/NDUFC2/CASP7/SDHC/EIF2AK3/LRP1/ADAM10/APH1A/NDUFA10/MAPK3/PPP3R1/PLCB1/CALM1/ITPR1/CASP9/PPP3CB/PSENEN/NDUFV2/GRIN2B/CACNA1F/CALM3/BACE2/COX8A/NDUFV3/NDUFB10/IDE/CASP8/APP/CDK5/UQCRC1
KEGG_GLYCOSYLPHOSPHATIDYLINOSITOL_GPI_ANCHOR_BIOSYNTHESIS	KEGG_GLYCOSYLPHOSPHATIDYLINOSITOL_GPI_ANCHOR_BIOSYNTHESIS	KEGG_GLYCOSYLPHOSPHATIDYLINOSITOL_GPI_ANCHOR_BIOSYNTHESIS	25	0.538867	1.66926	0.00574713	0.0234694	0.0123523	6474	tags=48%, list=19%, signal=39%	PIGU/PIGV/PIGB/PIGS/PIGW/GPAA1/PIGF/PIGZ/PGAP1/PIGK/PIGM/PIGX
KEGG_STEROID_HORMONE_BIOSYNTHESIS	KEGG_STEROID_HORMONE_BIOSYNTHESIS	KEGG_STEROID_HORMONE_BIOSYNTHESIS	45	-0.515731	-1.61925	0.00585652	0.0234694	0.0123523	5291	tags=31%, list=15%, signal=26%	CYP17A1/UGT2B4/CYP11B1/COMT/CYP11A1/UGT2B15/STS/UGT2B7/HSD17B2/SRD5A2/CYP1A1/UGT1A8/CYP3A5/UGT2B10
KEGG_ENDOCYTOSIS	KEGG_ENDOCYTOSIS	KEGG_ENDOCYTOSIS	173	0.417724	1.88506	0.0060241	0.0234694	0.0123523	5160	tags=31%, list=15%, signal=27%	ASAP1/ARF6/AP2A2/HSPA1A/SRC/HLA-F/LDLR/IQSEC2/PIP5K1B/RAB11A/ASAP2/CHMP2B/STAM2/ACAP2/EGF/RUFY1/PDCD6IP/CBL/SMAP2/RAB5B/GIT1/ARRB1/VPS37A/HSPA8/EEA1/ARRB2/HLA-E/HLA-A/CLTB/VPS45/EHD3/RABEP1/HLA-G/AP2A1/CLTA/AP2S1/TSG101/SH3GLB1/SH3GLB2/AP2B1/PIP4K2B/PIP5K1C/VPS4B/RAB4A/RAB31/LDLRAP1/GRK6/ARAP2/USP8/PDGFRA/RAB5C/EPN1/STAM/HSPA1B
KEGG_SPHINGOLIPID_METABOLISM	KEGG_SPHINGOLIPID_METABOLISM	KEGG_SPHINGOLIPID_METABOLISM	36	0.487323	1.65025	0.00615385	0.0234694	0.0123523	6744	tags=42%, list=19%, signal=34%	KDSR/SPTLC2/ACER3/SGPP1/SGMS1/SPTLC1/SGMS2/GLB1/SMPD2/NEU1/GBA/GAL3ST1/CERK/SGPP2/ASAH1
KEGG_CHEMOKINE_SIGNALING_PATHWAY	KEGG_CHEMOKINE_SIGNALING_PATHWAY	KEGG_CHEMOKINE_SIGNALING_PATHWAY	180	0.417841	1.89526	0.00625	0.0234694	0.0123523	4550	tags=36%, list=13%, signal=32%	NCF1/CCL2/CXCL10/CCR1/CXCL5/PF4V1/HCK/CXCL9/GNB4/JAK2/STAT3/PAK1/CX3CR1/PRKCD/CRKL/RHOA/VAV2/LYN/CSK/CRK/PPBP/PTK2/STAT1/GNG5/CCL16/WAS/ARRB1/ROCK1/GNGT2/CXCR6/NFKBIA/ADCY7/PXN/CCR3/ELMO1/ARRB2/PIK3CB/GNG10/GNB2/PRKCB/MAPK1/RAC2/PRKACA/RAC1/RAP1A/CXCL16/ROCK2/RELA/NRAS/CXCL3/CXCR3/SOS2/CXCL1/GRB2/MAPK3/PTK2B/GNG11/SOS1/GRK6/PLCB1/CCL13/MAP2K1/GNAI3/ADCY6/CCL8
KEGG_GRAFT_VERSUS_HOST_DISEASE	KEGG_GRAFT_VERSUS_HOST_DISEASE	KEGG_GRAFT_VERSUS_HOST_DISEASE	39	0.514035	1.77045	0.00625	0.0234694	0.0123523	3059	tags=41%, list=9%, signal=37%	IL1B/HLA-DRB5/HLA-DRA/HLA-DRB4/HLA-DQA1/HLA-DRB1/HLA-F/HLA-DRB3/TNF/HLA-DPA1/HLA-E/HLA-A/FAS/HLA-G/HLA-DPB1/HLA-DMB
KEGG_GLUTATHIONE_METABOLISM	KEGG_GLUTATHIONE_METABOLISM	KEGG_GLUTATHIONE_METABOLISM	49	0.473126	1.70996	0.00689655	0.0250545	0.0131866	6847	tags=51%, list=20%, signal=41%	LAP3/MGST1/IDH1/ANPEP/GSTO1/GGT5/PGD/SMS/GPX7/TXNDC12/GCLC/RRM2B/OPLAH/MGST2/MGST3/GSTA4/GSTZ1/GGCT/IDH2/GSTO2/GSTK1/SRM/GPX1/GPX4/G6PD
KEGG_REGULATION_OF_ACTIN_CYTOSKELETON	KEGG_REGULATION_OF_ACTIN_CYTOSKELETON	KEGG_REGULATION_OF_ACTIN_CYTOSKELETON	209	0.444769	2.08445	0.00694444	0.0250545	0.0131866	5441	tags=39%, list=16%, signal=33%	ARHGEF6/ARPC1B/GSN/PIP5K1B/PAK1/ITGAM/EGF/CRKL/RHOA/ARPC4/VAV2/CD14/TMSB4X/RDX/PDGFC/ACTG1/DIAPH1/CSK/CRK/ACTB/CYFIP2/PIP4K2C/DIAPH2/PTK2/ITGA1/CFL1/VCL/GIT1/WAS/ROCK1/CYFIP1/LIMK2/ACTN1/NCKAP1/PXN/NCKAP1L/MRAS/ITGB1/PIK3CB/TMSB4Y/PDGFRB/ARHGEF1/SLC9A1/MYL12A/ITGAX/ARPC1A/MAPK1/PPP1CB/MYL12B/RAC2/PPP1CA/RAC1/ARPC3/MAP2K2/GNA13/ROCK2/ITGA5/ITGA4/NRAS/PIP4K2B/PIP5K1C/ARHGEF12/SOS2/LIMK1/RRAS/MYL2/W…
KEGG_INOSITOL_PHOSPHATE_METABOLISM	KEGG_INOSITOL_PHOSPHATE_METABOLISM	KEGG_INOSITOL_PHOSPHATE_METABOLISM	54	0.443543	1.6471	0.0070922	0.0250955	0.0132081	8793	tags=59%, list=25%, signal=44%	MINPP1/PIP5K1B/PIP4K2C/INPP1/PIK3CB/IPPK/OCRL/INPPL1/PI4KB/SYNJ1/PIP4K2B/INPP5A/PIP5K1C/CDIPT/PLCB1/IPMK/INPP4A/ITPK1/PIP4K2A/IMPA1/PTEN/PIK3C3/PLCG2/PIK3CA/PLCE1/INPP5B/PIKFYVE/TPI1/PLCG1/PLCB4/PLCD3/PLCB2
KEGG_P53_SIGNALING_PATHWAY	KEGG_P53_SIGNALING_PATHWAY	KEGG_P53_SIGNALING_PATHWAY	64	0.429987	1.66347	0.00729927	0.0253409	0.0133373	7221	tags=41%, list=21%, signal=32%	SHISA5/APAF1/CDKN1A/BAX/CCND3/CYCS/CASP3/FAS/CCNG2/CCND1/DDB2/RCHY1/RRM2B/GADD45B/GTSE1/SESN1/TP53I3/PPM1D/CASP9/EI24/CCND2/PTEN/CASP8/IGFBP3/TP53/CCNG1
KEGG_FOCAL_ADHESION	KEGG_FOCAL_ADHESION	KEGG_FOCAL_ADHESION	196	0.290719	1.33697	0.00763359	0.0257343	0.0135444	4440	tags=28%, list=13%, signal=25%	ILK/VASP/SRC/PAK1/EGF/ZYX/CRKL/RHOA/VAV2/CAV2/PDGFC/ACTG1/DIAPH1/CRK/ACTB/HGF/PTK2/ITGA1/ELK1/VCL/ROCK1/ACTN1/TLN1/PXN/CCND3/ITGB1/PIK3CB/PDGFRB/MYL12A/PRKCB/MAPK1/PPP1CB/MYL12B/RAC2/PPP1CA/RAC1/RAP1A/BIRC2/SPP1/CCND1/ROCK2/ITGA5/ITGA4/PIP5K1C/PARVB/SOS2/GRB2/MYL2/MAPK3/PARVG/CAV1/SOS1/PDGFD/PAK2/MAP2K1
KEGG_RENAL_CELL_CARCINOMA	KEGG_RENAL_CELL_CARCINOMA	KEGG_RENAL_CELL_CARCINOMA	66	0.42748	1.65361	0.00769231	0.0257343	0.0135444	4614	tags=39%, list=13%, signal=34%	TGFA/PAK1/CRKL/ETS1/CRK/HIF1A/HGF/ARNT/RBX1/PIK3CB/MAPK1/TGFB1/RAC1/RAP1A/MAP2K2/EP300/NRAS/SOS2/GRB2/MAPK3/SOS1/CUL2/PAK2/PTPN11/MAP2K1/TGFB3
KEGG_MAPK_SIGNALING_PATHWAY	KEGG_MAPK_SIGNALING_PATHWAY	KEGG_MAPK_SIGNALING_PATHWAY	261	0.332284	1.58728	0.00840336	0.0269993	0.0142101	4440	tags=25%, list=13%, signal=22%	TRAF2/IL1B/DUSP6/DUSP8/TNFRSF1A/HSPA1A/DUSP3/PLA2G12B/RASGRP4/STK3/MAP4K4/FOS/RASA1/PAK1/TNF/EGF/CRKL/CD14/PLA2G4A/CRK/ELK1/ARRB1/HSPB1/HSPA8/SRF/PPP3CA/MRAS/ARRB2/NF1/CASP3/PDGFRB/FAS/DUSP1/PRKCB/MAPK1/TGFB1/MKNK1/RAC2/PRKACA/RAC1/MAP3K6/RAP1A/MAPKAPK3/MAP2K2/MAP2K5/DUSP7/IL1R2/NFKB2/RELA/NRAS/GADD45B/MAPK8IP2/MAP3K11/DUSP5/PTPN5/MYC/SOS2/RRAS/GRB2/NLK/MAPK3/PPP5C/SOS1/PPP3R1/PAK2/MAP2K1
KEGG_FC_EPSILON_RI_SIGNALING_PATHWAY	KEGG_FC_EPSILON_RI_SIGNALING_PATHWAY	KEGG_FC_EPSILON_RI_SIGNALING_PATHWAY	78	0.382448	1.50912	0.00843882	0.0269993	0.0142101	4440	tags=31%, list=13%, signal=27%	PLA2G12B/FCER1G/TNF/PRKCD/VAV2/LYN/PLA2G4A/MS4A2/GAB2/LCP2/PIK3CB/PRKCB/FCER1A/MAPK1/RAC2/RAC1/MAP2K2/NRAS/BTK/SOS2/GRB2/MAPK3/SOS1/MAP2K1
KEGG_ERBB_SIGNALING_PATHWAY	KEGG_ERBB_SIGNALING_PATHWAY	KEGG_ERBB_SIGNALING_PATHWAY	86	0.372608	1.49546	0.00851064	0.0269993	0.0142101	4474	tags=31%, list=13%, signal=27%	TGFA/SRC/PAK1/EGF/CRKL/CBL/CRK/PTK2/ELK1/CDKN1A/NRG1/PIK3CB/STAT5A/RPS6KB1/PRKCB/MAPK1/MAP2K2/NRAS/MYC/SOS2/GRB2/MTOR/MAPK3/SOS1/PAK2/MAP2K1/ABL1
KEGG_CYTOKINE_CYTOKINE_RECEPTOR_INTERACTION	KEGG_CYTOKINE_CYTOKINE_RECEPTOR_INTERACTION	KEGG_CYTOKINE_CYTOKINE_RECEPTOR_INTERACTION	249	0.281549	1.31895	0.00869565	0.0271186	0.014273	2455	tags=17%, list=7%, signal=16%	CCL2/IL1B/CXCL10/CCR1/CXCL5/IFNGR2/PF4V1/LTBR/TNFRSF1A/CSF2RB/CXCL9/FLT3/TNFSF10/IL17RA/TNFSF13B/CX3CR1/TNF/EGF/IL6R/PDGFC/PPBP/HGF/TNFRSF10C/IL10RB/ACVR1/CCL16/TNFSF8/TNFSF13/TNFRSF12A/CXCR6/LIF/CCR3/ACVR1B/IFNAR1/TNFSF4/PDGFRB/CD40/IL18/CSF3R/FAS/EPOR/TGFB1/BMPR2
KEGG_SULFUR_METABOLISM	KEGG_SULFUR_METABOLISM	KEGG_SULFUR_METABOLISM	11	0.723782	1.78914	0.00995025	0.0303919	0.0159957	5157	tags=64%, list=15%, signal=54%	SULT1A4/CHST13/SULT1A2/PAPSS1/SUOX/BPNT1/CHST11
KEGG_STEROID_BIOSYNTHESIS	KEGG_STEROID_BIOSYNTHESIS	KEGG_STEROID_BIOSYNTHESIS	15	0.660672	1.81315	0.0100756	0.0303919	0.0159957	2258	tags=33%, list=6%, signal=31%	SQLE/SOAT1/DHCR24/CYP51A1/LIPA
KEGG_ARGININE_AND_PROLINE_METABOLISM	KEGG_ARGININE_AND_PROLINE_METABOLISM	KEGG_ARGININE_AND_PROLINE_METABOLISM	50	0.434522	1.57636	0.0104167	0.030914	0.0162705	8276	tags=42%, list=24%, signal=32%	LAP3/SAT1/GLUL/OAT/GATM/ALDH2/ARG1/SMS/ALDH18A1/MAOB/GLUD2/NOS2/P4HA1/MAOA/SRM/ALDH9A1/ARG2/CKB/CKM/NAGS/ALDH1B1
KEGG_CELL_ADHESION_MOLECULES_CAMS	KEGG_CELL_ADHESION_MOLECULES_CAMS	KEGG_CELL_ADHESION_MOLECULES_CAMS	130	0.3605	1.52763	0.0106952	0.0312076	0.0164251	3446	tags=25%, list=10%, signal=22%	HLA-DRB5/HLA-DRA/SIGLEC1/HLA-DRB4/HLA-DQA1/ICAM1/VCAN/PVR/HLA-DRB1/HLA-F/JAM3/HLA-DRB3/HLA-DPA1/ITGAM/SELL/MPZL1/SELPLG/CD58/CD274/ALCAM/HLA-E/ITGB1/HLA-A/CD40/PTPRF/CD2/HLA-G/CLDN23/HLA-DPB1/HLA-DMB/ESAM/ITGA4
KEGG_BIOSYNTHESIS_OF_UNSATURATED_FATTY_ACIDS	KEGG_BIOSYNTHESIS_OF_UNSATURATED_FATTY_ACIDS	KEGG_BIOSYNTHESIS_OF_UNSATURATED_FATTY_ACIDS	19	0.602674	1.77046	0.0108992	0.0312076	0.0164251	5669	tags=42%, list=16%, signal=35%	FADS2/FADS1/SCD/ACOT1/ELOVL5/ACAA1/ACOX1/PECR
KEGG_INSULIN_SIGNALING_PATHWAY	KEGG_INSULIN_SIGNALING_PATHWAY	KEGG_INSULIN_SIGNALING_PATHWAY	137	0.351019	1.49946	0.0110497	0.0312076	0.0164251	4747	tags=29%, list=14%, signal=25%	PYGL/HK3/CRKL/CBL/CRK/ELK1/PRKAR2B/INSR/HK1/SREBF1/FLOT2/SOCS1/PIK3CB/PRKAG1/RPS6KB1/MAPK1/CALM2/PTPRF/RHEB/PPP1CB/MKNK1/PRKACA/PPP1CA/PRKAR1A/MAP2K2/PRKAR2A/NRAS/SOS2/PCK2/SOCS3/GRB2/MTOR/MAPK3/PHKG2/IRS1/FLOT1/SOS1/MAP2K1/CALM1/PPARGC1A
KEGG_ARACHIDONIC_ACID_METABOLISM	KEGG_ARACHIDONIC_ACID_METABOLISM	KEGG_ARACHIDONIC_ACID_METABOLISM	57	0.442656	1.64139	0.011194	0.0312076	0.0164251	5575	tags=26%, list=16%, signal=22%	LTA4H/PTGS2/PLA2G12B/TBXAS1/PLA2G4A/PTGS1/GGT5/ALOX5/GPX7/CBR1/CYP2U1/CYP4F2/CYP4F3/ALOX12/ALOX15B
KEGG_PATHWAYS_IN_CANCER	KEGG_PATHWAYS_IN_CANCER	KEGG_PATHWAYS_IN_CANCER	321	0.28243	1.37368	0.0121951	0.033201	0.0174742	4649	tags=25%, list=13%, signal=22%	TPR/TRAF2/TGFA/PTGS2/FLT3/STAT3/FOS/HSP90B1/RALA/CTNNA1/CEBPA/EGF/CRKL/RHOA/CBL/ETS1/DAPK1/FZD1/JUP/CRK/HIF1A/SPI1/HGF/PIAS4/PTK2/STAT1/BCL2L1/FZD2/CDKN1A/PML/BAX/NFKBIA/SMAD2/CYCS/ARNT/CASP3/ITGB1/RBX1/PIK3CB/STAT5A/PDGFRB/CSF3R/FAS/CTBP1/PRKCB/MAPK1/TGFB1/CTBP2/RB1/RAC2/RAC1/JAK1/BIRC2/MAP2K2/EP300/CCND1/TFG/NFKB2/RELA/SMAD4/DVL3/NRAS/MYC/SKP2/SOS2/CKS1B/WNT11/GRB2/CCDC6/MTOR/MAPK3/SOS1/CUL2/HS…
KEGG_SNARE_INTERACTIONS_IN_VESICULAR_TRANSPORT	KEGG_SNARE_INTERACTIONS_IN_VESICULAR_TRANSPORT	KEGG_SNARE_INTERACTIONS_IN_VESICULAR_TRANSPORT	38	0.480582	1.65916	0.0122699	0.033201	0.0174742	3698	tags=29%, list=11%, signal=26%	STX11/SNAP23/STX3/STX6/STX10/SEC22B/VAMP5/SNAP29/VAMP7/GOSR1/STX7
KEGG_CELL_CYCLE	KEGG_CELL_CYCLE	KEGG_CELL_CYCLE	116	0.350397	1.47324	0.0144231	0.0382802	0.0201475	5030	tags=28%, list=14%, signal=24%	YWHAQ/SKP1/CDKN1C/CDKN1A/ANAPC10/SMAD2/CCND3/E2F5/STAG1/RBX1/YWHAH/YWHAE/SMC3/TGFB1/RB1/E2F4/EP300/CUL1/CCND1/TFDP1/SMAD4/GADD45B/MYC/CDC27/SKP2/CDC25A/PCNA/MCM4/ABL1/TGFB3/PRKDC/RBL2/YWHAG
KEGG_NATURAL_KILLER_CELL_MEDIATED_CYTOTOXICITY	KEGG_NATURAL_KILLER_CELL_MEDIATED_CYTOTOXICITY	KEGG_NATURAL_KILLER_CELL_MEDIATED_CYTOTOXICITY	124	0.337906	1.44261	0.0145631	0.0382802	0.0201475	4440	tags=29%, list=13%, signal=25%	IFNGR2/FCER1G/ICAM1/TNFSF10/PAK1/TNF/FCGR3A/MICA/VAV2/TNFRSF10C/LCP2/PPP3CA/PTPN6/IFNAR1/HLA-E/CASP3/PIK3CB/HLA-A/FAS/PRKCB/MAPK1/RAC2/HLA-G/RAC1/MAP2K2/TYROBP/NRAS/SOS2/GRB2/MAPK3/PTK2B/SOS1/PPP3R1/PRF1/PTPN11/MAP2K1
KEGG_HUNTINGTONS_DISEASE	KEGG_HUNTINGTONS_DISEASE	KEGG_HUNTINGTONS_DISEASE	156	0.316601	1.40145	0.0174419	0.0452014	0.0237902	7786	tags=33%, list=22%, signal=26%	APAF1/AP2A2/GNAQ/SOD2/CREB5/TGM2/TAF4/NDUFA9/SDHB/BAX/COX7A2L/POLR2F/CYCS/CASP3/NRF1/POLR2B/CLTB/NDUFC2/SDHC/AP2A1/CLTA/AP2S1/EP300/HIP1/RCOR1/AP2B1/PPID/CREB1/NDUFA10/POLR2K/PLCB1/PPARGC1A/POLR2C/VDAC1/ITPR1/CASP9/VDAC3/NDUFV2/GRIN2B/GPX1/COX8A/NDUFV3/NDUFB10/CASP8/POLR2A/SLC25A5/TP53/UQCRC1/DLG4/DNALI1/SP1/TAF4B
KEGG_OTHER_GLYCAN_DEGRADATION	KEGG_OTHER_GLYCAN_DEGRADATION	KEGG_OTHER_GLYCAN_DEGRADATION	16	0.606809	1.69177	0.0183246	0.0468296	0.0246471	6311	tags=69%, list=18%, signal=56%	HEXB/MAN2B2/FUCA1/FUCA2/MAN2B1/GLB1/NEU1/AGA/MAN2C1/GBA/MANBA
KEGG_GLYCOLYSIS_GLUCONEOGENESIS	KEGG_GLYCOLYSIS_GLUCONEOGENESIS	KEGG_GLYCOLYSIS_GLUCONEOGENESIS	61	0.407073	1.55262	0.0185874	0.0468503	0.0246581	4377	tags=31%, list=13%, signal=27%	ACSS1/PGM2/HK3/GAPDH/ACSS2/DLAT/PGK1/PGAM1/ALDOA/ALDH2/HK1/ENO1/AKR1A1/PGM1/ADH5/PCK2/ALDH3B1/BPGM/PGAM4

[truncated: 3 more sheets: Table S11, Table S12, Table S13]
